# Supplementary material for: Combining WGCNA and machine learning to identify mechanisms and biomarkers of hyperthyroidism and atrial fibrillation
Source: Front Cardiovasc Med. 2025 Nov 20;12:1694255. doi: 10.3389/fcvm.2025.1694255 (PMC12675458; doi:10.3389/fcvm.2025.1694255)
Supplement: Supplementary file 1 [file Table1.xlsx]

## Sheet: Table S1
Table S1 - DEGs in hyperthyroidism and AF samples
		logFC	AveExpr	t	P.Value	adj.P.Val	B	change
Hyperthyroidism	SLC16A3	1.4932	6.9336	4.30885	8.00583e-05	0.286401	0.867526	Up
	EHD1	0.829647	9.99522	4.05139	0.000183664	0.341234	0.254194	Up
	NCF1	1.77154	6.15686	4.01927	0.000203423	0.341234	0.178633	Up
	NFKBID	0.956287	5.27363	3.98528	0.000226575	0.341234	0.0989039	Up
	MRGBP	1.07521	7.34272	3.88161	0.000314015	0.391771	-0.142572	Up
	DIABLO	0.631552	9.26736	3.84594	0.000351034	0.391771	-0.225047	Up
	ABTB1	1.32659	8.08721	3.84019	0.000357376	0.391771	-0.238298	Up
	SPI1	1.24057	6.63098	3.7682	0.000446844	0.397678	-0.403662	Up
	PPM1F	0.741931	8.35805	3.71377	0.000528427	0.404941	-0.527781	Up
	SPATA2L	0.668107	5.87001	3.69845	0.000553862	0.404941	-0.562574	Up
	COPB2	0.7899	6.57563	3.63563	0.000670948	0.404941	-0.704498	Up
	SEMA4C	0.773919	5.75771	3.60053	0.00074636	0.404941	-0.783313	Up
	FGR	1.16583	7.57685	3.53667	0.000904826	0.427329	-0.925742	Up
	RESF1	0.649027	8.50957	3.50361	0.000999013	0.427329	-0.998974	Up
	ST3GAL2	0.826112	5.01849	3.48663	0.00105096	0.427329	-1.03646	Up
	KLHDC3	0.418817	8.73123	3.4701	0.001104	0.427329	-1.07285	Up
	PROK2	1.43517	6.72679	3.44758	0.00118035	0.427329	-1.12228	Up
	TRAPPC2L	0.66374	9.08231	3.42971	0.00124453	0.427329	-1.16142	Up
	ATP2A3	1.2535	6.66133	3.40947	0.00132119	0.427329	-1.20558	Up
	ACP2	0.375071	4.75574	3.40453	0.00134059	0.427329	-1.21636	Up
	SMARCA5	0.822242	6.5048	3.40443	0.00134098	0.427329	-1.21657	Up
	SP110	1.13179	8.40904	3.38145	0.0014348	0.427329	-1.26652	Up
	SLC15A3	1.28897	7.16353	3.37969	0.00144223	0.427329	-1.27034	Up
	TMEM91	1.00458	8.13627	3.34876	0.00157904	0.444129	-1.33726	Up
	ATP6AP1	0.701701	9.90468	3.33898	0.00162483	0.44702	-1.35836	Up
	ATP6V0A1	1.05619	6.69177	3.31045	0.0017656	0.450206	-1.41969	Up
	LILRB3	1.22723	7.46154	3.28044	0.00192619	0.450835	-1.48392	Up
	CTRC	1.0124	5.65695	3.26878	0.00199221	0.450835	-1.50877	Up
	TUT7	1.58532	7.55515	3.26181	0.0020327	0.450835	-1.52361	Up
	GRK2	0.555454	10.4907	3.26057	0.00203999	0.450835	-1.52625	Up
	AP5B1	0.46352	4.79351	3.25595	0.00206731	0.450835	-1.53606	Up
	TMEM120A	0.911864	6.60157	3.25485	0.00207392	0.450835	-1.53841	Up
	VRK3	0.714295	7.77901	3.23562	0.00219186	0.450835	-1.57919	Up
	ZBTB48	0.977545	8.2413	3.22676	0.00224837	0.450835	-1.59795	Up
	BLVRB	0.712157	5.43423	3.20583	0.00238729	0.450835	-1.64213	Up
	ING5	0.776401	5.969	3.19202	0.00248334	0.450835	-1.67118	Up
	WASHC1	0.524422	11.2833	3.18837	0.0025093	0.450835	-1.67884	Up
	GPR65	1.04602	7.24269	3.18758	0.00251495	0.450835	-1.6805	Up
	DUSP3	0.805774	7.47907	3.18661	0.00252195	0.450835	-1.68255	Up
	NCF2	1.06579	6.20425	3.1701	0.00264334	0.450835	-1.71716	Up
	AMDHD2	0.930484	5.94734	3.16167	0.00270736	0.450835	-1.73478	Up
	MFN2	1.03768	7.11844	3.15749	0.00273973	0.450835	-1.74353	Up
	TREM1	1.31746	5.94084	3.15518	0.00275772	0.450835	-1.74834	Up
	ZNF419	0.519401	6.53742	3.12842	0.00297466	0.450835	-1.80406	Up
	DDHD1	0.984999	6.67805	3.12773	0.00298048	0.450835	-1.8055	Up
	ARAP3	0.972215	6.38446	3.12693	0.00298715	0.450835	-1.80714	Up
	SF3B2	0.394025	9.45334	3.12391	0.00301275	0.450835	-1.81342	Up
	STX5	0.758308	8.03151	3.12308	0.00301979	0.450835	-1.81514	Up
	SLC44A2	0.29331	9.95863	3.11995	0.00304661	0.450835	-1.82164	Up
	CYTH4	0.509329	9.32656	3.11957	0.00304984	0.450835	-1.82242	Up
	TSSC4	0.816684	8.56127	3.10412	0.00318547	0.450835	-1.85442	Up
	BASP1	1.33633	7.55015	3.09064	0.0033084	0.450835	-1.88225	Up
	C15orf39	0.879362	6.20911	3.08831	0.00333012	0.450835	-1.88706	Up
	ARAF	0.69041	9.10168	3.07827	0.00342507	0.450835	-1.90772	Up
	CACYBP	0.885002	5.62732	3.07168	0.00348885	0.450835	-1.92128	Up
	PDLIM7	1.08988	5.57956	3.06714	0.00353339	0.450835	-1.9306	Up
	CAMP	0.9393	5.20897	3.06489	0.00355569	0.450835	-1.93522	Up
	TNFRSF1B	0.909024	8.7667	3.06481	0.00355642	0.450835	-1.93537	Up
	CFAP410	1.07477	8.74799	3.06468	0.00355769	0.450835	-1.93563	Up
	ETAA1	0.287119	4.81778	3.04773	0.00372998	0.460464	-1.97036	Up
	POC1A	0.350449	4.86728	3.04237	0.003786	0.460464	-1.98131	Up
	MYO18A	0.835775	6.98413	3.0372	0.00384088	0.460464	-1.99187	Up
	LYL1	0.73182	6.75088	3.03364	0.00387907	0.460464	-1.99913	Up
	CHD8	0.791643	9.48305	3.02878	0.00393178	0.460464	-2.00904	Up
	PDE4A	0.300835	4.68161	3.01844	0.00404615	0.4623	-2.03008	Up
	ICAM1	0.63285	5.04504	3.00657	0.00418126	0.464952	-2.05418	Up
	LRG1	0.803843	5.32444	2.98806	0.00440035	0.474263	-2.09163	Up
	KCTD7	0.919596	6.53948	2.96671	0.00466648	0.478253	-2.13467	Up
	MYL5	0.659654	6.354	2.9618	0.00472969	0.478253	-2.14453	Up
	FOSL2	1.0271	6.36105	2.9542	0.00482924	0.478253	-2.15978	Up
	JDP2	0.348822	4.78244	2.95236	0.00485368	0.478253	-2.16348	Up
	NUCKS1	1.24703	7.47386	2.95038	0.00487998	0.478253	-2.16744	Up
	RARS1	0.501459	8.86149	2.94802	0.00491166	0.478253	-2.17218	Up
	SARS1	0.509978	8.0142	2.94781	0.00491445	0.478253	-2.17259	Up
	DLGAP5	0.112556	4.36668	2.94717	0.00492315	0.478253	-2.17389	Up
	PPP4C	0.39883	8.45101	2.94208	0.00499205	0.478253	-2.18406	Up
	ANPEP	0.69737	5.01393	2.94083	0.00500921	0.478253	-2.18658	Up
	ACTN1	0.896054	9.21804	2.92534	0.00522534	0.491299	-2.2175	Up
	CLK3	0.983353	6.03914	2.91686	0.00534738	0.491299	-2.23439	Up
	BRI3BP	1.19288	6.37132	2.91121	0.00543011	0.491299	-2.24562	Up
	RIGI	0.34242	4.74995	2.91106	0.00543225	0.491299	-2.24591	Up
	ERGIC1	0.616595	5.65292	2.91046	0.00544122	0.491299	-2.24712	Up
	MPHOSPH8	0.558818	10.215	2.90678	0.00549575	0.491299	-2.25441	Up
	HBA2	1.60318	10.5042	2.90105	0.00558184	0.492539	-2.26578	Up
	LPAR2	0.840825	9.204	2.89943	0.0056064	0.492539	-2.26899	Up
	CA4	1.33389	6.5351	2.89324	0.00570118	0.495714	-2.28124	Up
	S100P	1.41934	6.74228	2.88203	0.00587674	0.497524	-2.30341	Up
	DHX34	0.583189	5.98616	2.88129	0.00588851	0.497524	-2.30488	Up
	LOC441455	0.986338	7.54673	2.88039	0.00590292	0.497524	-2.30666	Up
	BBC3	0.808411	5.82444	2.87607	0.00597203	0.498871	-2.31517	Up
	RUSC1	0.635901	7.93516	2.86592	0.00613778	0.506214	-2.33517	Up
	CLCN7	0.639923	9.64411	2.86334	0.0061805	0.506461	-2.34023	Up
	SFN	0.621021	4.83862	2.86212	0.00620087	0.506461	-2.34263	Up
	ANKDD1A	0.805586	6.30465	2.8498	0.00640963	0.513791	-2.36681	Up
	UBXN6	0.738283	7.51414	2.84383	0.00651316	0.513791	-2.37851	Up
	KRCC1	0.824629	6.86343	2.83784	0.00661857	0.513791	-2.39023	Up
	LRCH4	0.618327	9.51072	2.83315	0.00670222	0.513791	-2.39939	Up
	FGD3	0.395295	10.1668	2.83055	0.00674907	0.513791	-2.40447	Up
	MSRB1	0.882829	6.46643	2.82962	0.00676579	0.513791	-2.40628	Up
	MCOLN1	0.830881	5.98334	2.8295	0.00676806	0.513791	-2.40652	Up
	ATOSB	0.611578	5.24961	2.81464	0.007042	0.514437	-2.43546	Up
	GCN1	0.474772	9.3074	2.81432	0.00704798	0.514437	-2.43608	Up
	NFE2	1.05935	5.7768	2.81307	0.00707139	0.514437	-2.4385	Up
	ALPL	1.50473	6.876	2.81231	0.00708577	0.514437	-2.43998	Up
	NETO1	0.681628	4.90305	2.81113	0.00710817	0.514437	-2.44228	Up
	FAM200A	0.725524	6.12996	2.80408	0.00724286	0.516297	-2.45596	Up
	COL8A2	1.00163	5.81774	2.80331	0.00725774	0.516297	-2.45746	Up
	TMEM151B	0.768365	5.0926	2.8019	0.00728505	0.516297	-2.46019	Up
	EPN1	0.661159	8.94012	2.79807	0.00735946	0.516297	-2.4676	Up
	PLEK	1.02009	7.85977	2.79757	0.00736934	0.516297	-2.46858	Up
	ZDHHC19	0.563015	4.84701	2.796	0.00740019	0.516297	-2.47162	Up
	ZC3H3	0.412794	7.83946	2.7924	0.0074712	0.516297	-2.47858	Up
	ZGPAT	0.628495	9.11739	2.78952	0.0075286	0.516957	-2.48415	Up
	MIDN	0.894269	8.02135	2.77468	0.00783033	0.52011	-2.51277	Up
	LCAT	0.468484	5.00027	2.7679	0.00797191	0.52011	-2.52581	Up
	TNIP3	0.790651	5.60647	2.76047	0.00812978	0.52011	-2.54009	Up
	SETX	0.659005	8.35148	2.75952	0.00815027	0.52011	-2.54192	Up
	FUT8-AS1	1.04962	6.34548	2.75532	0.00824103	0.52011	-2.54997	Up
	GFRA2	0.8875	5.46648	2.75291	0.00829341	0.52011	-2.55458	Up
	ABHD2	0.625889	5.04288	2.75115	0.00833193	0.52011	-2.55795	Up
	NFYB	0.775102	5.95999	2.74808	0.00839965	0.52011	-2.56384	Up
	DCBLD1	0.487648	4.91353	2.7463	0.00843897	0.52011	-2.56724	Up
	NLRP2	0.446804	5.11936	2.74467	0.00847533	0.52011	-2.57036	Up
	ZNF526	0.851894	6.22687	2.73799	0.00862527	0.52011	-2.58311	Up
	TCF25	0.658868	10.2662	2.73643	0.00866081	0.52011	-2.5861	Up
	TMEM127	0.45418	5.09985	2.73113	0.0087819	0.52011	-2.59619	Up
	R3HDM4	0.620677	9.41591	2.73095	0.0087862	0.52011	-2.59655	Up
	SIRPA	1.07765	6.0481	2.72512	0.00892132	0.52011	-2.60764	Up
	ZNF653	0.773418	5.91725	2.72196	0.00899543	0.52011	-2.61365	Up
	OR7E156P	0.339638	4.87304	2.72132	0.00901055	0.52011	-2.61487	Up
	SLC26A4-AS1	0.838603	5.94017	2.71929	0.00905855	0.52011	-2.61873	Up
	RPN2	0.5577	8.09497	2.71518	0.00915648	0.52011	-2.62654	Up
	NPEPPS	0.354792	7.61839	2.71411	0.00918207	0.52011	-2.62857	Up
	YPEL3	0.479961	9.14475	2.70898	0.00930571	0.52011	-2.63828	Up
	REST	0.407275	5.09182	2.70834	0.00932139	0.52011	-2.6395	Up
	PNPLA6	0.744239	8.77028	2.70571	0.00938567	0.52011	-2.64449	Up
	UBE2M	0.605602	8.71507	2.70403	0.00942678	0.52011	-2.64767	Up
	ASB1	0.739888	6.38813	2.70355	0.00943857	0.52011	-2.64857	Up
	NUDC	0.474282	9.92734	2.69455	0.00966234	0.52011	-2.66558	Up
	RANGAP1	0.775137	9.84542	2.69105	0.00975089	0.52011	-2.6722	Up
	HES4	0.862317	7.32893	2.6893	0.00979515	0.52011	-2.67548	Up
	RAX2	1.03627	10.116	2.68768	0.00983649	0.52011	-2.67854	Up
	MVD	0.728583	5.81325	2.68725	0.00984756	0.52011	-2.67936	Up
	NDUFS7	0.486425	8.87723	2.68053	0.0100209	0.520515	-2.69201	Up
	MARCKS	1.13081	7.30373	2.67911	0.0100578	0.520515	-2.69468	Up
	LYN	0.941372	7.64445	2.67441	0.010181	0.520515	-2.7035	Up
	FTH1P3	0.603277	8.05425	2.67	0.0102981	0.520515	-2.71179	Up
	SLC25A10	0.641639	5.29454	2.66826	0.0103445	0.520515	-2.71506	Up
	DMAP1	0.594775	8.68871	2.66559	0.0104161	0.520515	-2.72005	Up
	TES	1.11396	7.05034	2.66336	0.0104764	0.520515	-2.72423	Up
	MOB3A	0.787891	7.75434	2.6632	0.0104809	0.520515	-2.72455	Up
	NEK8	0.888799	6.14322	2.65935	0.0105855	0.520515	-2.73174	Up
	IL18BP	1.3331	6.28773	2.65518	0.0106999	0.520515	-2.73953	Up
	SMARCA4	0.572736	7.51629	2.65241	0.0107768	0.520515	-2.74472	Up
	FES	0.446134	5.08325	2.6357	0.0112506	0.520515	-2.77587	Up
	TNNI2	0.585561	4.8503	2.63132	0.0113776	0.520515	-2.78399	Up
	NIBAN3	0.25357	4.54148	2.63084	0.0113917	0.520515	-2.78488	Up
	ZNF830	0.765943	8.29795	2.63023	0.0114095	0.520515	-2.78602	Up
	SH3GL1	0.476764	5.89822	2.62751	0.0114895	0.520515	-2.79107	Up
	CHMP1A	0.478199	7.42418	2.62313	0.0116192	0.520515	-2.79919	Up
	POU2F1	0.869163	6.77671	2.62229	0.0116444	0.520515	-2.80076	Up
	PCYT2	0.697776	6.02663	2.61636	0.0118223	0.522607	-2.81172	Up
	CXCL16	0.667651	6.8108	2.60979	0.0120226	0.523959	-2.82387	Up
	RNASE10	0.824747	5.47318	2.60444	0.0121879	0.523959	-2.83374	Up
	OPLAH	0.429598	4.62408	2.60158	0.0122774	0.523959	-2.83902	Up
	FAM50A	0.549177	10.2006	2.59906	0.0123564	0.523959	-2.84366	Up
	IL1RN	0.641547	4.84374	2.59631	0.0124432	0.523959	-2.84872	Up
	TNPO2	0.501302	8.4941	2.59563	0.0124648	0.523959	-2.84997	Up
	MAGEL2	0.771989	5.95135	2.59528	0.012476	0.523959	-2.85061	Up
	ARFGAP1	0.921007	7.25866	2.59299	0.012549	0.523959	-2.85483	Up
	NCAN	0.789987	5.63772	2.59221	0.0125739	0.523959	-2.85626	Up
	FLJ20021	0.350225	5.45608	2.58829	0.0126997	0.526501	-2.86345	Up
	LAPTM4A	0.708212	6.18842	2.58708	0.012739	0.526501	-2.86568	Up
	TARS2	0.636632	6.16002	2.58701	0.0127414	0.526501	-2.86582	Up
	HSPA7	0.697695	5.17803	2.58527	0.0127978	0.52675	-2.869	Up
	MET	0.758166	5.69605	2.58298	0.0128723	0.527741	-2.8732	Up
	ATP6V0D1	0.621902	6.37005	2.58115	0.0129325	0.529168	-2.87656	Up
	ANKRD18DP	0.873138	5.10153	2.57775	0.0130443	0.529827	-2.88277	Up
	ZNRF1	0.123791	4.34628	2.57278	0.0132097	0.532182	-2.89187	Up
	SLC15A4	0.704892	5.87582	2.56897	0.0133378	0.533447	-2.89883	Up
	SLC1A7	0.531562	4.94797	2.56817	0.0133651	0.533447	-2.9003	Up
	DRD3	1.30098	7.39339	2.55188	0.0139266	0.533447	-2.92998	Up
	GABARAP	0.754746	5.64384	2.54987	0.0139974	0.533447	-2.93363	Up
	MRM2	0.274084	4.93038	2.54789	0.0140672	0.533447	-2.93722	Up
	NBAS	0.529993	5.93401	2.54623	0.0141262	0.533447	-2.94023	Up
	BACH2	0.559182	5.41471	2.53937	0.0143723	0.533447	-2.95267	Up
	EZR	0.316866	10.8369	2.5375	0.0144401	0.533447	-2.95606	Up
	TNFAIP6	0.48071	4.87397	2.5365	0.0144762	0.533447	-2.95786	Up
	ADCY4	0.743228	5.85847	2.52141	0.015035	0.534636	-2.98512	Up
	VNN2	0.744515	7.08807	2.51651	0.0152203	0.534695	-2.99393	Up
	CALY	0.459079	4.94007	2.51641	0.0152243	0.534695	-2.99412	Up
	CFD	1.03679	6.89313	2.51202	0.0153925	0.537112	-3.00202	Up
	FOLR3	0.909348	5.24249	2.50944	0.0154921	0.537187	-3.00666	Up
	PLOD1	0.912321	7.61259	2.50804	0.015546	0.537276	-3.00916	Up
	CIAO3	0.476768	5.34139	2.50607	0.0156227	0.539036	-3.0127	Up
	ITPRIPL2	0.556491	5.62349	2.50051	0.0158409	0.539263	-3.02267	Up
	TYROBP	0.884847	7.34428	2.49648	0.0160007	0.539263	-3.02988	Up
	PGLYRP1	0.747127	5.01381	2.49565	0.0160337	0.539263	-3.03136	Up
	BOP1	0.696286	8.03928	2.49268	0.016153	0.539377	-3.03668	Up
	CCDC120	0.621647	5.92359	2.48912	0.0162965	0.540351	-3.04304	Up
	STAT2	0.45528	9.40661	2.48314	0.0165404	0.542858	-3.0537	Up
	MUC20	0.442127	5.11064	2.48152	0.0166072	0.542858	-3.0566	Up
	NCF1C	0.637275	5.07545	2.47773	0.0167639	0.54402	-3.06334	Up
	MAGT1	0.671768	10.7566	2.47767	0.0167663	0.54402	-3.06344	Up
	TNFSF14	0.595872	4.99903	2.47748	0.0167744	0.54402	-3.06379	Up
	MTERF1	0.750283	5.8159	2.47507	0.0168748	0.545028	-3.06807	Up
	PIGX	1.05417	7.60187	2.47468	0.0168912	0.545028	-3.06877	Up
	SLC25A37	0.936967	7.08726	2.46487	0.0173062	0.554143	-3.08618	Up
	SUV39H2	0.777711	5.38694	2.46243	0.0174108	0.555719	-3.0905	Up
	BAGE2	0.236002	4.74005	2.46062	0.0174886	0.555719	-3.0937	Up
	NAMPT	1.06133	6.83677	2.45848	0.0175813	0.555719	-3.09749	Up
	EZH1	0.701582	5.17202	2.45802	0.0176015	0.555719	-3.09831	Up
	TRIM58	0.20324	4.43928	2.45394	0.0177793	0.555719	-3.10552	Up
	BRSK1	1.05241	6.49406	2.4532	0.0178119	0.555719	-3.10683	Up
	SNX8	0.251089	4.94892	2.44783	0.0180491	0.555719	-3.11631	Up
	ARHGEF10L	0.617848	5.09717	2.44776	0.0180522	0.555719	-3.11643	Up
	ABHD8	0.508072	6.02867	2.44525	0.0181639	0.555719	-3.12085	Up
	MAP2K7	0.596466	5.43336	2.4434	0.0182469	0.555719	-3.12411	Up
	IKZF3	0.78305	6.891	2.44189	0.0183147	0.555719	-3.12677	Up
	MZB1	0.592952	5.17931	2.44063	0.0183717	0.555719	-3.129	Up
	MIER2	0.432268	5.11594	2.43982	0.0184081	0.555719	-3.13041	Up
	SH3KBP1	0.628092	7.92788	2.4369	0.0185407	0.555719	-3.13555	Up
	ARHGAP27	0.579195	4.95548	2.43665	0.018552	0.555719	-3.13599	Up
	TNPO3	0.485302	7.19103	2.43624	0.0185706	0.555719	-3.1367	Up
	DENND3	0.651085	5.73214	2.43608	0.018578	0.555719	-3.13699	Up
	CNGB1	0.752362	6.95717	2.43516	0.01862	0.556124	-3.13861	Up
	FMO6P	0.937842	5.74035	2.42802	0.018949	0.559368	-3.15114	Up
	IMP4	0.409729	9.40943	2.42364	0.0191533	0.561557	-3.15881	Up
	IRX1	0.766639	6.17022	2.42315	0.019176	0.561557	-3.15966	Up
	IL5RA	0.724746	5.48159	2.41604	0.0195126	0.566096	-3.17211	Up
	LRP2BP	0.111927	4.38701	2.41537	0.0195444	0.566096	-3.17327	Up
	CROT	0.68424	6.23922	2.41332	0.0196426	0.566096	-3.17685	Up
	ATP6V0B	0.680231	8.40894	2.41308	0.0196542	0.566096	-3.17728	Up
	MAP7D1	0.208272	9.99946	2.41137	0.0197363	0.566096	-3.18026	Up
	POMT1	0.721204	7.52566	2.40896	0.0198525	0.566096	-3.18445	Up
	GPC6	0.627187	5.65715	2.40662	0.0199662	0.566096	-3.18853	Up
	SLC45A4	0.483739	5.14908	2.4065	0.0199723	0.566096	-3.18875	Up
	PLBD1	0.473593	5.39956	2.40361	0.0201132	0.566096	-3.19377	Up
	DCAF8	0.440074	8.62952	2.4016	0.020212	0.566096	-3.19727	Up
	RRAGC	0.486835	6.23013	2.40034	0.0202739	0.566096	-3.19946	Up
	SESTD1	0.346519	5.01927	2.39991	0.0202952	0.566096	-3.20021	Up
	HDC	0.427554	4.60184	2.39918	0.0203314	0.566096	-3.20148	Up
	PPP6R1	0.514067	7.72442	2.39136	0.0207217	0.566096	-3.21506	Up
	ZNF557	0.702606	5.62817	2.38952	0.0208143	0.566096	-3.21824	Up
	SLC5A3	0.826248	6.23147	2.38875	0.0208531	0.566096	-3.21957	Up
	ATP5ME	0.266156	10.8054	2.38635	0.0209748	0.566096	-3.22372	Up
	SNORA5C	0.678475	5.03542	2.38629	0.0209781	0.566096	-3.22383	Up
	TPI1P2	0.657559	6.35569	2.38551	0.0210178	0.566096	-3.22518	Up
	LIN52	0.686614	6.23251	2.38344	0.0211232	0.566096	-3.22875	Up
	MTRNR2L1	1.18041	7.31589	2.38163	0.0212163	0.566096	-3.23189	Up
	AEBP1	0.516845	5.28346	2.38145	0.0212254	0.566096	-3.2322	Up
	CEP152	0.453554	5.26692	2.38026	0.021287	0.566096	-3.23426	Up
	SLC9A3-OT1	0.42464	5.72797	2.37998	0.0213012	0.566096	-3.23474	Up
	DHRS13	0.575839	5.71823	2.37744	0.0214324	0.566096	-3.23912	Up
	FBXO3	0.63273	5.03967	2.37426	0.0215981	0.566096	-3.24461	Up
	MFSD11	0.687134	8.8246	2.37418	0.0216024	0.566096	-3.24475	Up
	CDCA5	0.386834	4.97284	2.372	0.0217163	0.566096	-3.2485	Up
	VSIG8	0.260541	4.57175	2.37095	0.0217718	0.566096	-3.25032	Up
	SIPA1	0.64964	9.37509	2.36405	0.0221373	0.566096	-3.26219	Up
	PICK1	0.408652	5.32231	2.36366	0.0221583	0.566096	-3.26286	Up
	FLVCR2	0.412383	5.59984	2.36149	0.0222745	0.566096	-3.26659	Up
	TPRA1	0.419406	5.4297	2.36109	0.022296	0.566096	-3.26728	Up
	TPRN	0.477046	5.2965	2.356	0.0225708	0.567227	-3.276	Up
	ZNF784	0.485001	5.14952	2.34869	0.022971	0.567888	-3.28851	Up
	UPB1	0.299268	4.58978	2.34822	0.0229973	0.567888	-3.28933	Up
	SLC35C2	0.616767	7.21935	2.34659	0.0230875	0.567888	-3.29212	Up
	HLA-DRB6	0.825359	6.75444	2.34241	0.0233201	0.567888	-3.29925	Up
	EIF2AK4	0.873152	9.43235	2.34207	0.0233393	0.567888	-3.29983	Up
	SLX4IP	0.626691	6.56087	2.3417	0.0233597	0.567888	-3.30045	Up
	TEDC1	0.67717	6.19498	2.34077	0.023412	0.567888	-3.30205	Up
	SYNJ2BP	0.629124	8.58421	2.34047	0.0234287	0.567888	-3.30255	Up
	TAF13	1.20768	6.38802	2.33825	0.0235538	0.567888	-3.30634	Up
	IP6K3	0.690208	4.97053	2.33612	0.0236743	0.567888	-3.30997	Up
	RASAL3	0.447594	10.4998	2.33368	0.0238132	0.567888	-3.31413	Up
	RNA5S9	0.912478	7.41157	2.33349	0.0238239	0.567888	-3.31445	Up
	THRAP3	0.40893	5.80283	2.33163	0.0239305	0.567888	-3.31762	Up
	DENND4C	0.613845	8.24236	2.33121	0.0239545	0.567888	-3.31834	Up
	MPV17L	0.776266	4.99706	2.33109	0.0239612	0.567888	-3.31853	Up
	SNORA37	0.487319	4.93691	2.33062	0.0239881	0.567888	-3.31933	Up
	NF1P2	0.181262	4.38984	2.33042	0.0239999	0.567888	-3.31968	Up
	SYMPK	0.789144	6.40496	2.32668	0.0242153	0.568051	-3.32603	Up
	KCTD10	0.361525	5.12416	2.32501	0.024312	0.568051	-3.32887	Up
	KCNJ16	0.58463	4.79717	2.32419	0.0243596	0.568051	-3.33025	Up
	RAP1GDS1	0.730196	6.27521	2.32183	0.0244974	0.568051	-3.33426	Up
	RARA	0.572406	8.37407	2.32123	0.0245325	0.568051	-3.33528	Up
	HOXB4	0.146793	4.46974	2.31927	0.0246473	0.568538	-3.3386	Up
	TREML1	1.08939	5.36903	2.31761	0.0247453	0.568538	-3.34141	Up
	HAAO	0.401583	4.6398	2.31717	0.024771	0.568538	-3.34215	Up
	SLC43A2	0.49943	4.92884	2.31422	0.0249458	0.571295	-3.34715	Up
	ANKRD24	0.707681	5.63213	2.31166	0.0250981	0.571653	-3.35147	Up
	ZMAT2	0.433894	7.37634	2.31093	0.025142	0.571653	-3.35271	Up
	OXNAD1	0.642499	8.34472	2.30976	0.0252121	0.571653	-3.35468	Up
	TMEM105	0.124643	4.41037	2.30411	0.0255529	0.571653	-3.36421	Up
	CFAP58	0.300818	4.53597	2.30217	0.025671	0.571653	-3.36748	Up
	BCAP31	0.291908	8.44574	2.29753	0.0259551	0.571653	-3.37529	Up
	DDX27	1.05977	8.67401	2.29691	0.0259935	0.571653	-3.37634	Up
	ALG12	0.487827	5.18632	2.29669	0.0260073	0.571653	-3.37671	Up
	GPS1	0.65858	5.20748	2.29407	0.0261688	0.571653	-3.3811	Up
	NRK	0.764755	5.64759	2.29382	0.0261844	0.571653	-3.38153	Up
	ROM1	0.646785	5.94644	2.29241	0.0262722	0.571653	-3.3839	Up
	DGCR11	0.63661	5.87257	2.292	0.0262975	0.571653	-3.38458	Up
	LCN2	0.804125	5.16664	2.29163	0.0263209	0.571653	-3.38521	Up
	MIR200A	0.586482	5.02295	2.29098	0.0263615	0.571776	-3.3863	Up
	MYL4	0.118171	4.39103	2.28938	0.0264616	0.57323	-3.38899	Up
	TFE3	0.312506	5.25422	2.28744	0.0265831	0.57323	-3.39224	Up
	ZNF133	0.343001	5.33412	2.28601	0.0266729	0.57323	-3.39463	Up
	EXD3	0.428623	4.95757	2.28567	0.0266949	0.57323	-3.39521	Up
	NBPF22P	0.87816	5.31571	2.28507	0.0267322	0.57323	-3.3962	Up
	SPSB3	0.377799	10.2465	2.28397	0.0268021	0.57323	-3.39805	Up
	ZNF251	0.428555	4.913	2.27597	0.0273134	0.57323	-3.41143	Up
	CFAP119	0.561787	5.39379	2.27565	0.0273336	0.57323	-3.41196	Up
	SIGLEC6	0.927327	7.28704	2.27504	0.0273731	0.57323	-3.41298	Up
	LINC01720	0.561521	9.18386	2.27424	0.027425	0.57343	-3.41432	Up
	USP27X-DT	0.59327	5.18591	2.27301	0.0275046	0.573976	-3.41637	Up
	OR2W3	0.161328	4.51501	2.27239	0.0275447	0.573976	-3.4174	Up
	CD300LF	0.621257	5.24208	2.27191	0.0275761	0.573976	-3.41821	Up
	LAMP3	0.502896	6.23021	2.27087	0.0276433	0.573976	-3.41993	Up
	EMC9	0.505808	5.73126	2.2703	0.0276804	0.574175	-3.42088	Up
	PABPC5	0.718909	6.04195	2.2682	0.0278176	0.574561	-3.42438	Up
	RRBP1	0.80283	5.43867	2.26676	0.0279123	0.574561	-3.42678	Up
	SNORA58	0.767598	5.39019	2.26321	0.0281464	0.574578	-3.43269	Up
	PIGV	0.43242	5.41778	2.26235	0.0282035	0.574578	-3.43413	Up
	CLCF1	0.382566	5.30912	2.26124	0.0282768	0.574578	-3.43596	Up
	MRPS16	0.678845	7.327	2.25787	0.0285017	0.575808	-3.44156	Up
	PANX2	0.431019	4.59331	2.25723	0.0285445	0.575808	-3.44262	Up
	RAPGEFL1	0.468422	5.26417	2.25519	0.0286813	0.576558	-3.446	Up
	SLC30A3	0.371332	4.71709	2.25111	0.0289571	0.576558	-3.45277	Up
	FBXW9	0.420903	5.11171	2.24972	0.0290513	0.576558	-3.45506	Up
	SLC38A5	0.273293	4.82535	2.24766	0.0291917	0.576558	-3.45847	Up
	ATG2A	0.914401	9.51009	2.24745	0.0292064	0.576558	-3.45882	Up
	ZBTB45	0.325737	5.19592	2.24667	0.0292593	0.576558	-3.4601	Up
	KCNJ10	0.532717	5.21571	2.24621	0.0292915	0.576558	-3.46088	Up
	UBXN2A	0.669632	8.64267	2.24517	0.0293626	0.576558	-3.46259	Up
	CRACR2B	0.275932	4.6125	2.24515	0.029364	0.576558	-3.46263	Up
	GANAB	0.449242	6.47666	2.24284	0.0295233	0.576558	-3.46645	Up
	ZCCHC10	0.350846	4.69608	2.24222	0.029566	0.576558	-3.46747	Up
	BLK	0.383188	4.80627	2.24198	0.0295822	0.576558	-3.46785	Up
	CLUH	0.674787	6.24962	2.24195	0.0295842	0.576558	-3.4679	Up
	BCYRN1	0.79244	9.9125	2.24195	0.0295847	0.576558	-3.46791	Up
	MAP4	0.941195	6.07255	2.23728	0.0299089	0.576558	-3.47561	Up
	ZNF658B	0.457488	4.93038	2.23579	0.0300129	0.576558	-3.47806	Up
	AQP9	1.00983	6.11445	2.23448	0.030105	0.576558	-3.48022	Up
	SNORA5B	0.384621	4.81386	2.23404	0.030136	0.576558	-3.48094	Up
	BMF	0.203638	4.46593	2.23368	0.0301616	0.576558	-3.48155	Up
	LSS	0.301977	4.60235	2.23259	0.0302381	0.577397	-3.48333	Up
	TP53I13	0.42639	8.978	2.23202	0.0302781	0.577406	-3.48426	Up
	STRN	0.693189	5.89853	2.23094	0.0303545	0.577406	-3.48604	Up
	CLOCK	1.14271	7.12888	2.2281	0.0305561	0.578711	-3.49071	Up
	GNB2	0.447473	5.7871	2.22548	0.0307431	0.579049	-3.49502	Up
	MTRF1L	0.872071	6.02595	2.22386	0.0308595	0.579049	-3.49768	Up
	BRD2	0.249045	10.6186	2.22282	0.0309339	0.579049	-3.49938	Up
	MIR2116	1.00615	6.92348	2.22157	0.0310238	0.580184	-3.50142	Up
	CDC5L	0.437359	6.79772	2.21912	0.0312009	0.581444	-3.50544	Up
	ASCL2	0.644398	5.66157	2.21806	0.0312782	0.581865	-3.50718	Up
	TXNRD2	0.578651	7.4275	2.21766	0.031307	0.581865	-3.50783	Up
	DSG1	0.120943	4.37164	2.21651	0.0313906	0.582662	-3.50971	Up
	TRIM4	0.482232	4.93515	2.21366	0.0315994	0.583153	-3.51438	Up
	ZNF787	0.602385	6.32492	2.2132	0.0316326	0.583251	-3.51512	Up
	CLEC4E	0.324286	4.64396	2.20475	0.0322584	0.584493	-3.52891	Up
	LIME1	0.305577	10.657	2.2035	0.0323517	0.584493	-3.53095	Up
	ASPM	0.17393	4.68394	2.20238	0.032436	0.584493	-3.53278	Up
	HEXD	0.63689	7.41019	2.20195	0.0324679	0.584493	-3.53347	Up
	TMEM33	0.125168	4.48749	2.20075	0.0325583	0.584493	-3.53543	Up
	ASH1L	0.346151	4.72853	2.19937	0.0326621	0.584702	-3.53767	Up
	TNFRSF14	0.323234	10.6162	2.19831	0.0327424	0.584766	-3.53939	Up
	PEDS1	0.425416	5.27806	2.19747	0.0328061	0.584766	-3.54076	Up
	NMT1	0.42275	6.02298	2.19647	0.0328816	0.584766	-3.54238	Up
	PLXND1	0.554675	5.14304	2.1961	0.0329096	0.584766	-3.54298	Up
	FTSJ3	0.406341	5.56338	2.19388	0.0330792	0.585507	-3.54659	Up
	CEBPZ	0.364711	9.8453	2.19154	0.0332578	0.585507	-3.55038	Up
	PLK3	0.509527	5.7107	2.19142	0.0332671	0.585507	-3.55058	Up
	SPIRE1	0.293103	4.99388	2.1902	0.0333608	0.58624	-3.55255	Up
	ZNF420	0.251978	4.45956	2.18855	0.0334882	0.587027	-3.55523	Up
	DIS3L2	0.686231	6.13565	2.18775	0.03355	0.587027	-3.55653	Up
	NCF4	0.279746	4.88938	2.18686	0.0336187	0.587334	-3.55797	Up
	ZNF674	0.121017	13.5863	2.18618	0.0336712	0.587622	-3.55906	Up
	PTDSS2	0.514936	5.63955	2.18477	0.0337807	0.587622	-3.56135	Up
	SECTM1	0.414938	4.844	2.18421	0.0338241	0.587795	-3.56225	Up
	AATK	0.617063	5.09257	2.18231	0.033973	0.588283	-3.56533	Up
	RFK	0.41093	4.68	2.18135	0.0340477	0.588283	-3.56688	Up
	PIGU	0.709993	6.83572	2.17857	0.0342663	0.588283	-3.57137	Up
	RHOC	0.662988	7.21764	2.17791	0.0343184	0.588283	-3.57244	Up
	CXXC1	0.362907	10.0346	2.17612	0.0344599	0.588283	-3.57533	Up
	PRRT2	0.541724	5.15027	2.17413	0.034617	0.588283	-3.57852	Up
	RBBP4	0.884273	6.04357	2.1733	0.0346836	0.588283	-3.57987	Up
	NUDCD3	0.337841	5.74361	2.17259	0.0347402	0.588283	-3.58102	Up
	KIF27	0.299591	4.96748	2.17161	0.0348179	0.588283	-3.58258	Up
	DSCAM	0.672144	5.14528	2.17139	0.0348353	0.588283	-3.58294	Up
	PNPLA7	0.625744	8.02867	2.17009	0.0349399	0.588283	-3.58504	Up
	ALPP	0.619164	11.5744	2.16828	0.0350849	0.588283	-3.58795	Up
	MAP3K12	0.396409	5.74599	2.16775	0.0351276	0.588283	-3.5888	Up
	GNPNAT1	0.586542	6.22623	2.16666	0.0352151	0.588283	-3.59055	Up
	SAP30BP	0.313503	5.05875	2.16557	0.0353031	0.588283	-3.5923	Up
	BPI	0.497839	4.68607	2.16331	0.0354864	0.588283	-3.59593	Up
	ANO1	0.144922	4.40022	2.16116	0.0356617	0.588283	-3.59939	Up
	KIF14	0.609877	4.98017	2.16069	0.0356996	0.588283	-3.60013	Up
	IRAK3	0.649037	5.61637	2.16017	0.0357421	0.588283	-3.60096	Up
	C19orf18	0.486322	4.65334	2.15875	0.0358588	0.588283	-3.60325	Up
	CTSD	0.553025	5.57895	2.15795	0.0359244	0.588283	-3.60453	Up
	CXCR1	0.296883	4.67168	2.15794	0.0359246	0.588283	-3.60454	Up
	SFMBT2	0.898887	7.41175	2.15783	0.035934	0.588283	-3.60472	Up
	YJU2B	0.339032	10.3264	2.1558	0.0361013	0.588283	-3.60798	Up
	MUC4	0.109925	4.39679	2.15577	0.0361032	0.588283	-3.60801	Up
	OR2A14	0.329296	4.5455	2.15388	0.0362593	0.588283	-3.61104	Up
	BRD9	0.641415	10.1865	2.15388	0.0362595	0.588283	-3.61104	Up
	LINC02381	0.112902	4.33904	2.15312	0.0363228	0.588283	-3.61226	Up
	MIS18A	0.374861	5.30498	2.15228	0.0363926	0.588502	-3.61361	Up
	LHFPL6	0.434702	5.4383	2.15154	0.0364538	0.588564	-3.61478	Up
	ZNF563	0.758143	5.69379	2.14942	0.0366303	0.588564	-3.61817	Up
	AIM2	0.418933	5.3827	2.14748	0.0367926	0.589048	-3.62127	Up
	C1orf216	0.303105	5.10547	2.14631	0.0368911	0.589565	-3.62314	Up
	CHST15	0.554163	5.27582	2.14524	0.0369806	0.5898	-3.62484	Up
	DEFA4	0.602573	4.6788	2.1408	0.0373566	0.591373	-3.63192	Up
	ARHGAP4	0.540496	10.4552	2.14067	0.0373676	0.591373	-3.63212	Up
	TSEN34	0.516872	6.93751	2.14027	0.0374018	0.591373	-3.63276	Up
	TEKT1	0.207065	4.62835	2.13959	0.0374591	0.591373	-3.63384	Up
	CTU2	0.208322	4.75925	2.13806	0.0375897	0.591373	-3.63627	Up
	FOXC1	0.366511	4.74548	2.13778	0.0376138	0.591373	-3.63672	Up
	MEGF10	0.442148	4.80518	2.13742	0.0376449	0.591373	-3.6373	Up
	INO80B	0.527513	6.00478	2.13657	0.0377174	0.592066	-3.63864	Up
	KDM6A	0.505952	8.70982	2.13471	0.0378766	0.592398	-3.64159	Up
	CAPZB	0.226229	9.62546	2.13467	0.0378802	0.592398	-3.64166	Up
	LOC100130849	0.763441	5.52699	2.1339	0.0379464	0.592528	-3.64288	Up
	ATF6B	0.68564	5.69118	2.13088	0.0382074	0.595267	-3.64768	Up
	KRT31	0.239063	4.48893	2.13001	0.0382827	0.595267	-3.64905	Up
	TREML3P	0.36196	4.60891	2.1284	0.038423	0.595267	-3.65161	Up
	PES1	0.477115	5.70744	2.12726	0.0385221	0.595314	-3.65341	Up
	LINC00926	0.361284	4.92505	2.12426	0.0387847	0.597351	-3.65816	Up
	NUP214	0.438874	7.90259	2.12414	0.0387959	0.597351	-3.65836	Up
	ELANE	0.738928	4.96664	2.12362	0.0388409	0.597351	-3.65917	Up
	HYLS1	0.194498	4.6986	2.12319	0.038879	0.597351	-3.65986	Up
	THBS3	0.529669	7.24991	2.12147	0.039031	0.597608	-3.66258	Up
	PTPRA	0.664442	6.2793	2.11926	0.0392262	0.59911	-3.66607	Up
	UPF3A	0.611633	7.45754	2.11603	0.0395139	0.600921	-3.67117	Up
	RNY5	0.661831	6.22657	2.11517	0.03959	0.60159	-3.67252	Up
	ARFGAP2	0.423221	7.80828	2.11252	0.0398277	0.602266	-3.6767	Up
	RAB11FIP4	0.366448	5.49913	2.11245	0.0398343	0.602266	-3.67681	Up
	ZNF432	0.378925	5.01283	2.11195	0.0398788	0.602475	-3.67759	Up
	CLIC1	0.198912	4.50303	2.11091	0.0399731	0.602497	-3.67924	Up
	LAMB1	0.217187	4.56517	2.1104	0.0400188	0.602497	-3.68004	Up
	ATXN1L	0.514259	5.19241	2.10991	0.0400628	0.602541	-3.68081	Up
	CD63	0.553617	7.01572	2.10603	0.0404147	0.604457	-3.68691	Up
	LAT2	0.46409	5.1129	2.10328	0.0406661	0.606613	-3.69123	Up
	BRAF	0.147657	4.51065	2.10327	0.0406664	0.606613	-3.69124	Up
	SPTBN1	0.888559	9.2716	2.10175	0.0408061	0.607692	-3.69363	Up
	S100A11	0.648826	6.62353	2.0985	0.0411051	0.608189	-3.69872	Up
	ABCF1	0.868302	7.29373	2.09844	0.0411112	0.608189	-3.69883	Up
	ACTRT1	0.650081	5.22809	2.09745	0.0412027	0.608189	-3.70038	Up
	DNAJC3-DT	0.888312	7.5529	2.0973	0.0412162	0.608189	-3.7006	Up
	MIR627	0.105578	4.30928	2.09676	0.0412666	0.608189	-3.70146	Up
	TNFAIP2	0.468215	4.81678	2.09618	0.0413202	0.608189	-3.70236	Up
	ITPRIP	0.672913	9.03038	2.09266	0.0416478	0.609203	-3.70787	Up
	BRCA1	0.367066	4.63082	2.09166	0.0417413	0.609816	-3.70943	Up
	SPRR1A	0.557092	5.55898	2.09098	0.0418052	0.609816	-3.71049	Up
	CNNM3	0.582113	8.20615	2.08984	0.0419121	0.609816	-3.71227	Up
	DHX38	0.405648	6.89515	2.0897	0.041925	0.609816	-3.71249	Up
	PIGQ	0.677548	6.89139	2.08947	0.0419471	0.609816	-3.71285	Up
	HOXB6	0.516681	5.05932	2.08888	0.0420026	0.609816	-3.71377	Up
	AP4S1	0.104529	4.45629	2.08867	0.0420219	0.609816	-3.71409	Up
	RAB31	0.502277	5.82308	2.08823	0.0420635	0.609816	-3.71478	Up
	CELSR3	0.537712	6.02928	2.08656	0.042221	0.610109	-3.71739	Up
	GLB1L3	0.121178	4.338	2.08644	0.042233	0.610109	-3.71759	Up
	TRIM43	0.465534	4.74834	2.08618	0.0422571	0.610109	-3.71798	Up
	RNY4	0.72737	6.70471	2.08593	0.0422808	0.610109	-3.71837	Up
	FKBP1AP1	0.45678	5.33194	2.08296	0.0425633	0.611504	-3.72301	Up
	CMSS1	0.252939	5.42663	2.08219	0.0426367	0.611504	-3.72421	Up
	NAT14	0.398101	5.31035	2.08112	0.0427388	0.612072	-3.72587	Up
	RNY1	0.61861	7.66255	2.08046	0.0428018	0.612374	-3.7269	Up
	ZBTB7A	0.47556	5.2935	2.07538	0.0432905	0.614006	-3.7348	Up
	TRIM41	0.437916	7.31591	2.07515	0.0433122	0.614006	-3.73515	Up
	CDH1	0.133982	4.33624	2.07315	0.0435062	0.614908	-3.73825	Up
	SMCR5	0.586639	8.12415	2.0704	0.0437735	0.616002	-3.74251	Up
	ATRIP	0.519433	6.01471	2.07004	0.0438087	0.616002	-3.74307	Up
	TERC	0.843201	5.49352	2.06955	0.0438565	0.616261	-3.74383	Up
	CD200R1	0.898701	5.57142	2.06884	0.0439261	0.616411	-3.74493	Up
	FUS	0.333379	4.9035	2.06718	0.0440894	0.616832	-3.74751	Up
	SLC2A8	0.406088	5.31926	2.06703	0.0441036	0.616832	-3.74774	Up
	PLA2G6	0.564287	5.27371	2.0661	0.0441951	0.617285	-3.74918	Up
	SOD2-OT1	0.743793	6.18359	2.06549	0.0442558	0.61772	-3.75013	Up
	ZNF358	0.484068	6.08713	2.06481	0.0443228	0.617831	-3.75118	Up
	FUT7	0.37132	4.77049	2.06289	0.0445117	0.618484	-3.75414	Up
	BAG4	0.674386	7.24722	2.06235	0.044566	0.618484	-3.75498	Up
	TAT	0.107775	4.27199	2.06079	0.0447201	0.618484	-3.75738	Up
	SNAPC4	0.473523	8.14328	2.05997	0.0448016	0.618484	-3.75865	Up
	HOXD3	0.608959	5.20839	2.05847	0.0449518	0.618484	-3.76097	Up
	DLK2	0.82841	5.47731	2.0581	0.044989	0.618484	-3.76155	Up
	UBE2D2	0.982772	8.70375	2.05667	0.0451317	0.618484	-3.76375	Up
	CLRN1	0.530217	5.50199	2.055	0.0452993	0.618484	-3.76632	Up
	SHISA6	0.142962	4.37812	2.05493	0.0453065	0.618484	-3.76643	Up
	F11R	0.403035	5.93861	2.0544	0.0453597	0.618484	-3.76724	Up
	FAM151A	0.149848	4.46862	2.05438	0.0453613	0.618484	-3.76727	Up
	ZRANB1	1.07053	8.1863	2.05331	0.0454701	0.618484	-3.76893	Up
	SCNN1D	0.586059	7.17501	2.05267	0.0455339	0.618484	-3.7699	Up
	SSTR2	0.478301	12.3242	2.05265	0.0455358	0.618484	-3.76993	Up
	ZNF223	0.730728	10.8989	2.05199	0.0456028	0.618484	-3.77095	Up
	ERCC2	0.462723	5.692	2.0519	0.0456121	0.618484	-3.77109	Up
	P2RX1	0.327024	4.81154	2.05106	0.0456973	0.618837	-3.77239	Up
	CNTNAP3B	0.400012	4.65962	2.04937	0.0458689	0.619521	-3.77499	Up
	HARS1	0.38741	9.25161	2.04919	0.0458872	0.619521	-3.77527	Up
	ATXN10	0.422558	5.09183	2.0488	0.0459262	0.619521	-3.77586	Up
	GPR55	0.158051	4.52548	2.04398	0.046419	0.620895	-3.78326	Up
	ZNF773	0.516409	7.42394	2.04282	0.0465381	0.620895	-3.78504	Up
	POM121	0.160591	4.52021	2.04175	0.046649	0.620895	-3.78669	Up
	ALDH16A1	0.383571	5.63642	2.04106	0.0467195	0.620895	-3.78773	Up
	CCNO	0.187354	4.52425	2.04102	0.0467239	0.620895	-3.7878	Up
	SLC6A7	0.345123	4.67177	2.04008	0.0468212	0.620945	-3.78924	Up
	SLC45A1	0.277252	4.65152	2.03973	0.0468571	0.620945	-3.78977	Up
	TKTL1	0.381009	5.75688	2.03901	0.0469324	0.620945	-3.79089	Up
	ZNF227	0.348091	5.0321	2.03882	0.0469517	0.620945	-3.79117	Up
	DAPK3	0.26999	4.77158	2.0376	0.0470786	0.621251	-3.79304	Up
	SCO2	0.591783	7.08966	2.03613	0.047231	0.622276	-3.79528	Up
	TMEM38B	0.592931	6.05213	2.03498	0.0473511	0.623074	-3.79704	Up
	CEBPB	0.526755	10.1222	2.03378	0.0474773	0.623383	-3.79888	Up
	CTU1	0.544507	5.02438	2.03228	0.0476346	0.623383	-3.80117	Up
	RNF169	0.527335	5.22697	2.03203	0.0476609	0.623383	-3.80156	Up
	SLC9A7	0.296351	4.65711	2.03154	0.0477116	0.623383	-3.80229	Up
	MROH6	0.174093	4.40686	2.03135	0.0477323	0.623383	-3.80259	Up
	PLEKHO1	0.553817	6.95931	2.02932	0.0479459	0.624953	-3.80568	Up
	PPID	0.256272	4.48547	2.02879	0.0480021	0.624953	-3.80649	Up
	VARS2	0.728984	7.74505	2.02752	0.048137	0.625376	-3.80844	Up
	FCGR3B	0.687161	5.58654	2.0218	0.0487462	0.628381	-3.81714	Up
	PRAF2	0.515336	6.36103	2.02091	0.0488418	0.629054	-3.8185	Up
	KIF15	0.266909	4.53512	2.01685	0.0492785	0.630878	-3.82465	Up
	PRKY	0.156115	4.42619	2.01562	0.049412	0.631513	-3.82652	Up
	EVI5	0.813982	9.90177	2.01344	0.0496487	0.632608	-3.82983	Up
	CCDC47	0.297723	4.91189	2.01312	0.049684	0.632608	-3.83032	Up
	SEC14L1P1	0.279852	5.56858	2.01094	0.049922	0.634541	-3.83362	Up
	WASF2	-0.362789	4.68713	-4.62423	2.82527e-05	0.286401	1.63423	Down
	EGR1	-1.85905	8.17941	-4.60224	3.04043e-05	0.286401	1.58032	Down
	RGS1	-1.49994	8.00824	-4.43945	5.21675e-05	0.286401	1.18322	Down
	CHCHD2	-0.573323	8.64811	-4.35249	6.94181e-05	0.286401	0.972699	Down
	RHOB	-1.15652	6.30958	-4.28039	8.78388e-05	0.286401	0.799096	Down
	SDE2	-1.09181	6.74171	-4.25343	9.58826e-05	0.286401	0.734428	Down
	BTG2	-1.31332	8.37331	-4.18327	0.000120328	0.29483	0.566737	Down
	TUBA1A	-1.20065	6.98274	-4.16676	0.000126906	0.29483	0.527422	Down
	RNA28SN5	-1.2282	8.7764	-4.11902	0.000147955	0.309359	0.414025	Down
	CD69	-1.51137	8.54982	-3.98263	0.000228479	0.341234	0.092713	Down
	TNFAIP3	-1.08109	9.69099	-3.88139	0.000314226	0.391771	-0.143069	Down
	SGK1	-1.4324	7.06392	-3.85184	0.000344628	0.391771	-0.211415	Down
	SNORD80	-0.605084	4.93517	-3.82496	0.000374739	0.391771	-0.27341	Down
	BIRC3	-0.869197	5.73276	-3.80206	0.000402372	0.397678	-0.326069	Down
	NDUFAF4	-0.566203	5.08536	-3.77947	0.000431546	0.397678	-0.377878	Down
	SNORD21	-1.11632	6.84817	-3.76131	0.000456467	0.397678	-0.419431	Down
	ZFP36	-0.656536	9.9677	-3.69769	0.000555147	0.404941	-0.564288	Down
	JUNB	-0.938032	6.67681	-3.68255	0.000581487	0.404941	-0.598596	Down
	DUSP1	-0.873335	11.1004	-3.64204	0.000657991	0.404941	-0.690068	Down
	IER5	-0.923511	6.88469	-3.64002	0.000662044	0.404941	-0.694612	Down
	RBM3	-0.669331	7.58437	-3.63985	0.000662387	0.404941	-0.694995	Down
	FOS	-1.42319	10.5833	-3.6325	0.000677374	0.404941	-0.711552	Down
	SNORD12C	-0.597341	5.71079	-3.62667	0.000689465	0.404941	-0.724644	Down
	BTG3	-1.38925	7.82689	-3.62636	0.000690121	0.404941	-0.725347	Down
	EIF1	-0.621438	11.9844	-3.60972	0.000725864	0.404941	-0.762711	Down
	ARL4A	-0.28877	4.63522	-3.60131	0.000744598	0.404941	-0.781565	Down
	KLF9	-1.50108	8.38842	-3.59659	0.000755306	0.404941	-0.792129	Down
	LSP1	-0.645095	5.60471	-3.56296	0.000836039	0.427329	-0.867257	Down
	TAF1B	-0.504885	5.32161	-3.51651	0.000961185	0.427329	-0.97043	Down
	SON	-1.18441	8.23567	-3.51552	0.000964039	0.427329	-0.972622	Down
	ATRX	-0.67484	5.57439	-3.486	0.00105291	0.427329	-1.03783	Down
	TUBB2A	-0.962183	6.67459	-3.48164	0.00106671	0.427329	-1.04745	Down
	LINC01881	-0.288939	4.67319	-3.46941	0.00110625	0.427329	-1.07436	Down
	YBX1	-0.350332	10.5543	-3.45408	0.00115783	0.427329	-1.10805	Down
	DNAJB1	-1.16345	8.47702	-3.45385	0.00115862	0.427329	-1.10855	Down
	H3-5	-0.646684	10.0912	-3.44884	0.00117597	0.427329	-1.11954	Down
	PINX1	-0.305822	4.85737	-3.44719	0.00118172	0.427329	-1.12314	Down
	NAP1L5	-0.575257	5.56025	-3.44325	0.0011956	0.427329	-1.13177	Down
	HNRNPL	-1.08242	6.64278	-3.4306	0.00124125	0.427329	-1.15947	Down
	GLS2	-0.205058	4.46118	-3.42548	0.0012602	0.427329	-1.17066	Down
	GPR183	-1.21801	9.09334	-3.41747	0.00129037	0.427329	-1.18814	Down
	EIF3I	-0.39314	8.88176	-3.41661	0.00129366	0.427329	-1.19002	Down
	TMEM243	-1.13211	7.23317	-3.41377	0.00130455	0.427329	-1.19622	Down
	ATAD1	-0.747432	5.83647	-3.40537	0.00133728	0.427329	-1.21453	Down
	RNF11	-0.686269	6.09704	-3.39388	0.00138329	0.427329	-1.23951	Down
	NSA2	-0.53849	9.1193	-3.38711	0.00141112	0.427329	-1.25423	Down
	DTD1	-0.707332	6.65289	-3.38465	0.00142137	0.427329	-1.25957	Down
	UBE2A	-0.769353	6.03735	-3.37761	0.00145107	0.427329	-1.27485	Down
	PLAC8	-0.937599	7.19237	-3.37191	0.00147555	0.428504	-1.28721	Down
	RPSA2	-0.168208	4.44848	-3.35698	0.00154151	0.441526	-1.3195	Down
	UBC	-0.319645	12.4635	-3.34573	0.00159308	0.444129	-1.34379	Down
	SNHG8	-1.31749	7.5832	-3.33341	0.00165146	0.448445	-1.37036	Down
	INTS12	-0.886573	7.48857	-3.32519	0.00169146	0.450206	-1.38803	Down
	ODC1	-1.19909	8.03825	-3.31552	0.00173977	0.450206	-1.40881	Down
	YPEL5	-0.785416	9.99155	-3.31483	0.00174329	0.450206	-1.41031	Down
	C2CD4D-AS1	-0.256021	4.53968	-3.31171	0.00175914	0.450206	-1.41699	Down
	SNORA4	-0.640972	5.30015	-3.29173	0.00186423	0.450835	-1.4598	Down
	MRPS30	-0.979599	7.54247	-3.27632	0.00194928	0.450835	-1.49271	Down
	F8A1	-0.665353	6.58591	-3.26768	0.00199854	0.450835	-1.51111	Down
	TFDP1	-0.742549	6.34237	-3.2598	0.0020445	0.450835	-1.52788	Down
	RAB11FIP2	-0.79852	6.14291	-3.25313	0.00208421	0.450835	-1.54206	Down
	PDCD4	-0.753556	6.6156	-3.24038	0.00216211	0.450835	-1.56911	Down
	COQ10B	-0.77522	8.57819	-3.2345	0.00219894	0.450835	-1.58156	Down
	EIF4B	-0.664545	10.4096	-3.22804	0.0022401	0.450835	-1.59523	Down
	UQCRFS1	-0.768382	9.4531	-3.208	0.00237252	0.450835	-1.63755	Down
	DDX21	-1.36894	7.88257	-3.20724	0.00237765	0.450835	-1.63914	Down
	ATOSA	-0.889009	6.81951	-3.20535	0.00239054	0.450835	-1.64313	Down
	SRSF8	-0.943174	7.17843	-3.20346	0.00240355	0.450835	-1.64713	Down
	TIPARP	-1.1439	8.43858	-3.20337	0.00240415	0.450835	-1.64731	Down
	MOAP1	-1.15416	8.15187	-3.20195	0.0024139	0.450835	-1.65029	Down
	GLO1	-0.919687	6.66752	-3.2006	0.00242327	0.450835	-1.65315	Down
	LAMTOR1	-0.777863	6.89766	-3.19159	0.00248638	0.450835	-1.67208	Down
	SLC35A4	-0.621929	5.89473	-3.19118	0.00248926	0.450835	-1.67294	Down
	IQGAP2	-0.822568	6.87726	-3.18294	0.00254844	0.450835	-1.69024	Down
	AKIRIN2	-0.772444	7.68214	-3.17984	0.00257108	0.450835	-1.69675	Down
	SNORA33	-0.747848	6.08288	-3.17731	0.00258963	0.450835	-1.70205	Down
	UFC1	-0.796549	8.07133	-3.17383	0.00261542	0.450835	-1.70934	Down
	MSL3	-0.645543	6.33939	-3.17212	0.0026282	0.450835	-1.71293	Down
	HSF2	-0.9664	6.9435	-3.16067	0.00271506	0.450835	-1.73687	Down
	MYLIP	-1.09692	9.11612	-3.15931	0.00272556	0.450835	-1.73971	Down
	PTGER4	-1.0688	8.43372	-3.15343	0.00277141	0.450835	-1.75199	Down
	VPS4B	-1.04829	7.42038	-3.15119	0.00278909	0.450835	-1.75667	Down
	CDKN1B	-0.892836	8.2658	-3.14973	0.00280068	0.450835	-1.75972	Down
	PFN1	-0.694272	9.61447	-3.13977	0.00288074	0.450835	-1.78046	Down
	MGAT4A	-0.731224	8.88204	-3.13855	0.00289069	0.450835	-1.783	Down
	SNORA31	-0.264672	4.64973	-3.13576	0.00291362	0.450835	-1.78881	Down
	DYNLL2	-0.875013	8.78568	-3.12288	0.00302155	0.450835	-1.81557	Down
	TSPYL1	-0.993839	7.10463	-3.12088	0.00303865	0.450835	-1.81972	Down
	TMEM30B	-0.527094	5.30921	-3.11305	0.00310638	0.450835	-1.83593	Down
	CELF2	-0.201952	4.4455	-3.1106	0.00312791	0.450835	-1.84101	Down
	THOC7	-0.502233	8.2024	-3.10533	0.00317463	0.450835	-1.85191	Down
	SMYD3	-0.66316	6.32351	-3.09656	0.00325382	0.450835	-1.87002	Down
	ESAM	-0.116663	4.35508	-3.09613	0.00325781	0.450835	-1.87093	Down
	LINC00989	-0.241631	4.96114	-3.0928	0.00328842	0.450835	-1.8778	Down
	SNORD14A	-0.926999	7.12765	-3.09102	0.00330489	0.450835	-1.88147	Down
	CHPT1	-0.639567	6.16092	-3.09041	0.00331054	0.450835	-1.88273	Down
	SERPINA10	-0.674356	6.63129	-3.08903	0.00332335	0.450835	-1.88557	Down
	RPLP0	-1.02465	6.83978	-3.08545	0.00335687	0.450835	-1.89294	Down
	CFAP95	-0.524324	4.63623	-3.08313	0.00337878	0.450835	-1.89772	Down
	SNORD31	-0.909819	6.48314	-3.07652	0.00344188	0.450835	-1.91132	Down
	PELI1	-1.30023	7.30138	-3.07233	0.00348253	0.450835	-1.91995	Down
	RPL39	-0.496598	10.1252	-3.07129	0.00349259	0.450835	-1.92207	Down
	TAGLN2	-0.67335	6.15176	-3.06964	0.00350882	0.450835	-1.92547	Down
	TMEM230	-0.982082	7.95363	-3.06697	0.00353509	0.450835	-1.93095	Down
	H2BC20P	-0.25194	4.63787	-3.05817	0.00362301	0.456346	-1.94899	Down
	ITM2B	-0.711398	9.71672	-3.04979	0.00370864	0.460464	-1.96615	Down
	SRSF3	-0.702461	6.55573	-3.04909	0.00371585	0.460464	-1.96758	Down
	KRT10	-0.981772	7.42008	-3.04384	0.00377053	0.460464	-1.9783	Down
	SH3BGRL	-0.911061	7.71996	-3.03766	0.00383589	0.460464	-1.99092	Down
	SNORA24	-0.592969	6.56771	-3.0328	0.00388812	0.460464	-2.00085	Down
	CCDC59	-1.02218	9.10087	-3.03151	0.00390202	0.460464	-2.00347	Down
	ZCCHC8	-0.638924	7.42855	-3.0268	0.00395334	0.460464	-2.01306	Down
	ARRDC3	-0.661264	5.93799	-3.0264	0.00395783	0.460464	-2.01389	Down
	RGCC	-1.11893	10.2188	-3.02486	0.00397468	0.460464	-2.01701	Down
	MBIP	-0.61561	6.414	-3.02235	0.00400253	0.460464	-2.02213	Down
	NAP1L1	-1.00735	7.98298	-3.02185	0.00400806	0.460464	-2.02314	Down
	CLK1	-0.855419	5.9597	-3.014	0.00409617	0.464952	-2.0391	Down
	EEA1	-0.164029	4.43885	-3.01179	0.0041213	0.464952	-2.04358	Down
	ACTG1	-0.690007	8.12015	-3.01027	0.00413868	0.464952	-2.04667	Down
	PCNP	-0.940924	8.72051	-3.00589	0.00418908	0.464952	-2.05555	Down
	NAIP	-0.418606	4.8186	-3.00391	0.00421208	0.464952	-2.05957	Down
	SNRPB	-0.336185	9.52834	-3.0028	0.00422501	0.464952	-2.06181	Down
	SLMAP	-0.680207	6.83298	-2.99545	0.0043116	0.471996	-2.07669	Down
	BNIP2	-0.841752	7.33699	-2.99249	0.00434697	0.47339	-2.08268	Down
	RIOK3	-0.942653	7.88264	-2.98903	0.00438856	0.474263	-2.08966	Down
	HMGN1	-0.87728	8.49152	-2.97953	0.00450495	0.478253	-2.10885	Down
	CD37	-0.809827	6.45283	-2.97546	0.00455559	0.478253	-2.11704	Down
	PPP2CA	-0.444801	10.3472	-2.96591	0.00467675	0.478253	-2.13628	Down
	SLC35A3	-0.794439	6.40253	-2.95693	0.00479324	0.478253	-2.1543	Down
	WDR43	-0.622394	6.56294	-2.95672	0.00479609	0.478253	-2.15474	Down
	UBQLN2	-1.09584	8.2965	-2.95543	0.00481309	0.478253	-2.15733	Down
	WAC	-0.93562	8.02034	-2.95314	0.00484338	0.478253	-2.16192	Down
	DNAJB14	-0.923896	8.05516	-2.95086	0.0048736	0.478253	-2.16648	Down
	LHPP	-0.627165	6.79525	-2.9493	0.00489447	0.478253	-2.16961	Down
	NIP7	-0.855269	6.77678	-2.94826	0.00490846	0.478253	-2.1717	Down
	ATP6AP2	-1.2026	8.46987	-2.9479	0.00491322	0.478253	-2.17241	Down
	DYNLT3	-0.78271	6.41901	-2.94726	0.00492185	0.478253	-2.17369	Down
	BAG3	-0.927956	6.62877	-2.94529	0.00494842	0.478253	-2.17764	Down
	TADA1	-0.553397	5.69365	-2.94384	0.00496818	0.478253	-2.18055	Down
	MAPK1IP1L	-0.93397	7.30356	-2.94351	0.00497255	0.478253	-2.1812	Down
	BEX4	-0.820856	8.68301	-2.93529	0.00508545	0.483326	-2.19764	Down
	IRF2BP2	-0.995939	6.83798	-2.92408	0.00524322	0.491299	-2.22	Down
	SESN1	-0.9497	7.4735	-2.9223	0.00526877	0.491299	-2.22355	Down
	SHOC2	-0.606818	6.55489	-2.91508	0.00537328	0.491299	-2.23792	Down
	TERF2IP	-0.674796	9.4284	-2.91325	0.00540011	0.491299	-2.24157	Down
	EIF3L	-0.458583	10.4605	-2.90937	0.00545724	0.491299	-2.24927	Down
	VIM	-0.698236	10.0111	-2.90904	0.00546223	0.491299	-2.24993	Down
	VDAC2	-0.773937	7.42491	-2.90847	0.00547058	0.491299	-2.25105	Down
	RPL6	-0.470072	10.827	-2.90515	0.00552014	0.491299	-2.25765	Down
	C3orf38	-0.722283	5.64233	-2.90504	0.00552179	0.491299	-2.25787	Down
	ATP6V0C	-0.511651	5.25666	-2.90095	0.00558337	0.492539	-2.26598	Down
	PDCD4-AS1	-0.679474	6.706	-2.89315	0.00570266	0.495714	-2.28143	Down
	TFAM	-0.881579	6.90856	-2.89244	0.00571366	0.495714	-2.28284	Down
	COX7C	-0.565297	10.2295	-2.88779	0.00578595	0.497524	-2.29203	Down
	ZMYM2	-0.718715	6.9966	-2.88383	0.0058483	0.497524	-2.29987	Down
	MTDH	-0.956107	7.32576	-2.88355	0.00585266	0.497524	-2.30041	Down
	UBE2L6	-0.270769	4.81149	-2.88181	0.00588017	0.497524	-2.30384	Down
	ITM2A	-1.06724	9.36648	-2.87901	0.00592488	0.497524	-2.30938	Down
	ATP5MG	-0.401272	10.117	-2.87477	0.00599309	0.498871	-2.31774	Down
	SLC35A2	-0.591135	6.70893	-2.87357	0.00601251	0.498871	-2.3201	Down
	USP31	-0.19153	4.37832	-2.86521	0.00614942	0.506214	-2.33655	Down
	BTBD6	-0.698858	7.05193	-2.85854	0.00626094	0.509332	-2.34968	Down
	TBCA	-0.702754	9.051	-2.85713	0.00628474	0.509332	-2.35245	Down
	SNHG1	-0.514929	9.57075	-2.84752	0.00644909	0.513791	-2.37129	Down
	IL12RB1	-0.4385	5.12176	-2.84357	0.00651774	0.513791	-2.37902	Down
	RPS3	-0.388022	12.1755	-2.84265	0.00653376	0.513791	-2.38081	Down
	DNAJA1	-0.730628	9.2424	-2.84202	0.0065449	0.513791	-2.38206	Down
	PPP1CC	-0.71799	9.60466	-2.84169	0.00655068	0.513791	-2.3827	Down
	EAF1	-0.556364	6.20089	-2.84091	0.00656438	0.513791	-2.38423	Down
	ANXA5	-0.783645	7.27033	-2.83654	0.00664168	0.513791	-2.39277	Down
	DUSP10	-0.361603	4.78372	-2.83551	0.00666008	0.513791	-2.39479	Down
	HAUS5	-0.385804	4.84562	-2.83464	0.00667558	0.513791	-2.39648	Down
	VAMP2	-0.915744	7.37828	-2.83295	0.00670578	0.513791	-2.39978	Down
	NXT1	-0.828381	8.79919	-2.82872	0.00678207	0.513791	-2.40803	Down
	INO80	-0.522959	6.44664	-2.82414	0.00686572	0.514437	-2.41697	Down
	RIPK2	-0.728225	7.16309	-2.82405	0.00686737	0.514437	-2.41715	Down
	ITPR1	-0.728411	6.32135	-2.82306	0.00688543	0.514437	-2.41906	Down
	GTF2H2B	-0.506783	5.27765	-2.82199	0.00690523	0.514437	-2.42116	Down
	TRA2A	-0.935834	8.16795	-2.8214	0.00691602	0.514437	-2.4223	Down
	HSPA1B	-1.08514	7.7269	-2.81891	0.00696222	0.514437	-2.42715	Down
	OTUD1	-0.548144	5.98798	-2.81572	0.00702169	0.514437	-2.43335	Down
	SNORA28	-0.739831	5.86725	-2.81065	0.00711716	0.514437	-2.4432	Down
	PPP3CC	-0.999323	7.95886	-2.80971	0.00713505	0.514437	-2.44503	Down
	C9orf78	-0.472662	9.32383	-2.80797	0.00716826	0.515056	-2.44841	Down
	ATP11C	-0.147402	4.43772	-2.80191	0.00728477	0.516297	-2.46017	Down
	FAM13A	-0.725989	5.40382	-2.79582	0.00740364	0.516297	-2.47196	Down
	WDR89	-0.114457	4.35258	-2.79442	0.00743131	0.516297	-2.47468	Down
	DIP2B	-0.758084	6.08103	-2.7929	0.00746124	0.516297	-2.47761	Down
	MPC2	-0.584976	6.71418	-2.79186	0.00748185	0.516297	-2.47962	Down
	FAU	-0.352885	11.5253	-2.7889	0.00754086	0.516957	-2.48534	Down
	SRPK2	-0.490371	4.88571	-2.78267	0.00766651	0.52011	-2.49738	Down
	PIGA	-0.900215	8.40893	-2.7824	0.00767205	0.52011	-2.4979	Down
	EBPL	-0.631033	5.72865	-2.77878	0.00774592	0.52011	-2.50488	Down
	PPDPF	-0.294883	4.74037	-2.77744	0.00777337	0.52011	-2.50745	Down
	SERINC1	-0.850266	6.9646	-2.77459	0.00783233	0.52011	-2.51296	Down
	RPL27A	-0.424876	11.6594	-2.77385	0.00784758	0.52011	-2.51437	Down
	XBP1	-0.854293	8.9177	-2.77384	0.00784788	0.52011	-2.5144	Down
	ANXA1	-0.934397	9.80339	-2.77344	0.00785617	0.52011	-2.51517	Down
	ARL2BP	-0.809876	7.74351	-2.77064	0.00791451	0.52011	-2.52055	Down
	ETFRF1	-0.802015	6.70361	-2.76655	0.00800042	0.52011	-2.52841	Down
	COX5B	-0.85475	7.8261	-2.76644	0.00800277	0.52011	-2.52863	Down
	PTPMT1	-0.713951	7.11463	-2.7654	0.0080247	0.52011	-2.53062	Down
	PHPT1	-0.448528	5.68445	-2.76502	0.00803274	0.52011	-2.53135	Down
	RAB3IP	-0.658236	6.88481	-2.76256	0.00808518	0.52011	-2.53608	Down
	PDCD2	-0.709192	6.26933	-2.7557	0.0082328	0.52011	-2.54925	Down
	NHLRC2	-0.473069	5.49729	-2.75527	0.00824198	0.52011	-2.55006	Down
	PIM1	-1.10387	7.87816	-2.75374	0.00827539	0.52011	-2.553	Down
	PATL1	-0.710406	7.74082	-2.75088	0.00833797	0.52011	-2.55848	Down
	TGOLN2	-0.681898	8.11639	-2.74701	0.00842326	0.52011	-2.56588	Down
	BEX2	-0.803932	8.35242	-2.74687	0.00842642	0.52011	-2.56615	Down
	BAMBI	-0.227165	4.54671	-2.74411	0.00848779	0.52011	-2.57143	Down
	IFNG	-0.945689	6.38929	-2.74127	0.00855124	0.52011	-2.57685	Down
	NUAK2	-0.527745	5.02279	-2.74126	0.0085516	0.52011	-2.57688	Down
	GPRIN3	-0.870324	6.51866	-2.73485	0.00869675	0.52011	-2.58911	Down
	ZFP92	-0.190153	4.39658	-2.73303	0.00873838	0.52011	-2.59258	Down
	TRIM44	-0.934528	7.21345	-2.72711	0.00887501	0.52011	-2.60386	Down
	ZFP36L2	-0.85156	8.34423	-2.72504	0.00892331	0.52011	-2.6078	Down
	ARIH2OS	-0.339412	4.83669	-2.72319	0.00896646	0.52011	-2.61131	Down
	USP34	-0.597446	6.89693	-2.72233	0.00898675	0.52011	-2.61295	Down
	PRPSAP1	-0.6806	6.56018	-2.72134	0.00901016	0.52011	-2.61484	Down
	SETD9	-0.326146	4.62909	-2.71806	0.00908777	0.52011	-2.62107	Down
	CD52	-0.389012	10.4574	-2.71744	0.00910247	0.52011	-2.62224	Down
	NAP1L3	-0.412496	5.0487	-2.71505	0.00915954	0.52011	-2.62678	Down
	SNHG6	-0.366101	10.0527	-2.71491	0.00916275	0.52011	-2.62704	Down
	GPR160	-0.324004	4.60231	-2.7136	0.00919424	0.52011	-2.62953	Down
	RPS12	-0.894516	10.169	-2.7133	0.00920135	0.52011	-2.63009	Down
	ELOC	-0.532261	5.89909	-2.71202	0.00923214	0.52011	-2.63252	Down
	RSRP1	-0.931378	7.59232	-2.70648	0.00936682	0.52011	-2.64303	Down
	DDX47	-0.519927	5.93551	-2.70605	0.00937715	0.52011	-2.64383	Down
	TCEAL2	-0.536548	5.22861	-2.70559	0.00938845	0.52011	-2.64471	Down
	NXT2	-0.455175	5.34837	-2.70506	0.0094015	0.52011	-2.64572	Down
	BTG1	-0.47221	11.7559	-2.7025	0.00946452	0.52011	-2.65057	Down
	RPL13AP5	-0.382755	12.1612	-2.70162	0.00948613	0.52011	-2.65222	Down
	MORF4L2	-0.883768	7.05826	-2.69984	0.00953029	0.52011	-2.65559	Down
	TOPORS	-0.422206	5.63811	-2.69978	0.00953186	0.52011	-2.65571	Down
	PITHD1	-0.774556	8.70672	-2.69898	0.00955158	0.52011	-2.65721	Down
	NACA	-0.469296	11.2328	-2.69897	0.00955181	0.52011	-2.65723	Down
	TP53BP2	-0.829805	7.01135	-2.69877	0.0095569	0.52011	-2.65762	Down
	SNORA66	-0.258915	4.67232	-2.69602	0.0096254	0.52011	-2.6628	Down
	MTA3	-0.336646	5.46869	-2.69441	0.00966598	0.52011	-2.66585	Down
	DERL1	-0.776244	7.33409	-2.69381	0.00968112	0.52011	-2.66699	Down
	RAN	-0.707231	7.22181	-2.69368	0.00968442	0.52011	-2.66724	Down
	MED10	-0.627373	8.64921	-2.69344	0.00969047	0.52011	-2.66769	Down
	DNAJB9	-0.882243	7.08751	-2.6929	0.00970389	0.52011	-2.66869	Down
	STK17B	-0.798017	9.09869	-2.69239	0.00971687	0.52011	-2.66966	Down
	ACADM	-0.484324	5.56459	-2.69217	0.00972242	0.52011	-2.67008	Down
	STAT5B	-0.821507	6.78524	-2.69196	0.00972766	0.52011	-2.67047	Down
	RCN2	-0.864373	6.39382	-2.68771	0.00983585	0.52011	-2.67849	Down
	FBXO33	-0.82347	8.3603	-2.68714	0.00985047	0.52011	-2.67957	Down
	TOR1AIP1	-0.926582	8.35043	-2.68249	0.00997001	0.520515	-2.68832	Down
	RPS27L	-0.739671	8.31906	-2.67991	0.010037	0.520515	-2.69318	Down
	USPL1	-0.932584	7.79389	-2.67904	0.0100595	0.520515	-2.6948	Down
	EEF1G	-0.47124	11.5244	-2.67802	0.0100864	0.520515	-2.69673	Down
	PPAT	-0.486427	5.42056	-2.67643	0.0101279	0.520515	-2.69971	Down
	TAGAP	-0.635836	6.34486	-2.67257	0.0102298	0.520515	-2.70697	Down
	PTS	-0.468432	5.4698	-2.66962	0.0103081	0.520515	-2.7125	Down
	SNORD14B	-0.482012	5.14215	-2.66962	0.0103082	0.520515	-2.7125	Down
	MYC	-1.01938	7.37796	-2.6682	0.010346	0.520515	-2.71516	Down
	CHMP1B	-0.840139	7.74515	-2.66693	0.0103802	0.520515	-2.71755	Down
	LINC00115	-0.330893	4.7301	-2.66504	0.010431	0.520515	-2.72109	Down
	LSM1	-0.839129	8.42688	-2.66503	0.0104313	0.520515	-2.72111	Down
	CXCR4	-0.963326	7.91468	-2.66312	0.010483	0.520515	-2.72469	Down
	HEBP2	-0.84004	8.18294	-2.66201	0.010513	0.520515	-2.72676	Down
	APLP2	-0.345525	5.15357	-2.66144	0.0105284	0.520515	-2.72782	Down
	LSM7	-0.529866	7.62389	-2.6571	0.0106471	0.520515	-2.73594	Down
	GSTM1	-0.265209	4.50784	-2.65562	0.010688	0.520515	-2.73872	Down
	SOCS3	-0.459419	5.46928	-2.6551	0.0107022	0.520515	-2.73969	Down
	USP3	-0.70689	9.87542	-2.65485	0.0107091	0.520515	-2.74015	Down
	TRAPPC2	-0.788234	7.29105	-2.65484	0.0107093	0.520515	-2.74017	Down
	CDV3	-0.970021	7.72271	-2.65372	0.0107404	0.520515	-2.74227	Down
	RASA1	-0.908642	6.9325	-2.65168	0.0107971	0.520515	-2.74608	Down
	CAMSAP1	-0.493594	5.65919	-2.6516	0.0107994	0.520515	-2.74624	Down
	SH3BGRL3	-0.404812	8.19438	-2.65138	0.0108055	0.520515	-2.74664	Down
	RPL18A	-0.50243	9.90908	-2.65134	0.0108064	0.520515	-2.74671	Down
	CBX4	-0.807713	8.31752	-2.65112	0.0108127	0.520515	-2.74713	Down
	DSTN	-0.606993	7.09021	-2.65041	0.0108326	0.520515	-2.74846	Down
	RPS2	-0.574438	11.7649	-2.65016	0.0108396	0.520515	-2.74892	Down
	ELMO2	-0.342447	4.76878	-2.6454	0.0109732	0.520515	-2.75779	Down
	SEC61G	-0.743131	8.23783	-2.64487	0.0109883	0.520515	-2.75879	Down
	RNF38	-0.987327	8.45644	-2.64471	0.0109927	0.520515	-2.75908	Down
	CFAP68	-0.843534	6.5802	-2.64462	0.0109952	0.520515	-2.75924	Down
	EIF3H	-0.583469	9.73704	-2.64354	0.0110258	0.520515	-2.76126	Down
	SNORA2C	-0.338721	4.83773	-2.6434	0.01103	0.520515	-2.76153	Down
	RCBTB2	-0.264971	4.70105	-2.64338	0.0110305	0.520515	-2.76156	Down
	GATD3	-0.350973	4.92801	-2.64268	0.0110504	0.520515	-2.76287	Down
	EFHD1	-0.205607	4.48024	-2.64104	0.0110969	0.520515	-2.76591	Down
	CD3G	-0.721878	8.47098	-2.6393	0.0111469	0.520515	-2.76916	Down
	NSMCE3	-0.596756	5.91538	-2.63901	0.0111552	0.520515	-2.7697	Down
	LRRC8C	-1.04385	7.29885	-2.63811	0.011181	0.520515	-2.77137	Down
	RBIS	-0.795122	7.84879	-2.63699	0.0112133	0.520515	-2.77347	Down
	ZNF154	-0.384052	5.19118	-2.6351	0.0112679	0.520515	-2.77698	Down
	SRSF5	-0.389595	10.7004	-2.63226	0.0113503	0.520515	-2.78225	Down
	RAD23B	-0.771225	6.90608	-2.6322	0.011352	0.520515	-2.78236	Down
	PMAIP1	-0.510017	5.20968	-2.63147	0.0113733	0.520515	-2.78371	Down
	HERC3	-0.416653	4.90165	-2.63084	0.0113917	0.520515	-2.78488	Down
	SNX3	-0.937027	8.08578	-2.63048	0.0114022	0.520515	-2.78555	Down
	NCOA1	-0.782901	7.52838	-2.6266	0.0115164	0.520515	-2.79276	Down
	UQCRBP1	-0.598737	6.14621	-2.62535	0.0115532	0.520515	-2.79507	Down
	MSS51	-0.180179	4.51575	-2.62485	0.0115682	0.520515	-2.79601	Down
	ZNF160	-0.108914	4.36865	-2.62261	0.0116347	0.520515	-2.80015	Down
	NDUFS5	-0.769038	8.58928	-2.62251	0.0116378	0.520515	-2.80035	Down
	SNORA41	-0.432388	4.94695	-2.6217	0.0116617	0.520515	-2.80183	Down
	LTN1	-0.528985	6.35784	-2.62128	0.0116745	0.520515	-2.80262	Down
	RNASEH1	-0.766956	7.11828	-2.62125	0.0116754	0.520515	-2.80268	Down
	SLC5A12	-0.156037	4.56336	-2.62039	0.0117012	0.520552	-2.80427	Down
	ARID5B	-1.01215	6.91242	-2.6191	0.0117398	0.521161	-2.80666	Down
	POLR2F	-0.851117	7.47242	-2.61826	0.0117651	0.521177	-2.80821	Down
	KHDRBS1	-0.493526	8.82305	-2.61541	0.011851	0.52277	-2.81348	Down
	MRPL33	-0.373889	8.47333	-2.61405	0.0118925	0.523493	-2.816	Down
	CSTB	-0.731105	7.53394	-2.61149	0.0119705	0.523959	-2.82073	Down
	PSMA3	-0.586398	5.9366	-2.61122	0.0119789	0.523959	-2.82123	Down
	GNPTAB	-0.585237	6.39128	-2.61047	0.0120017	0.523959	-2.82261	Down
	ACTB	-0.661525	10.1071	-2.60604	0.0121384	0.523959	-2.8308	Down
	CCDC91	-0.586933	5.79038	-2.60477	0.0121777	0.523959	-2.83313	Down
	PLEKHM3	-0.182904	4.57881	-2.6038	0.012208	0.523959	-2.83493	Down
	RPL7A	-0.453932	12.1816	-2.60276	0.0122404	0.523959	-2.83684	Down
	ADGRE1	-0.218966	4.60148	-2.6024	0.0122516	0.523959	-2.8375	Down
	SNORD36A	-0.53946	6.19169	-2.60223	0.0122568	0.523959	-2.83781	Down
	AHNAK	-0.854658	9.63467	-2.6009	0.0122985	0.523959	-2.84027	Down
	RPS13	-0.536704	11.625	-2.60083	0.0123008	0.523959	-2.8404	Down
	ATP5F1A	-0.566224	9.97947	-2.59739	0.012409	0.523959	-2.84673	Down
	CHORDC1	-0.465122	5.75703	-2.59587	0.0124571	0.523959	-2.84952	Down
	SIK1	-1.04362	7.07647	-2.5954	0.0124722	0.523959	-2.8504	Down
	CLPX	-0.623864	6.21888	-2.59393	0.012519	0.523959	-2.8531	Down
	CBLL1	-0.604638	6.15305	-2.59341	0.0125355	0.523959	-2.85405	Down
	CLINT1	-0.857584	7.63034	-2.59203	0.0125796	0.523959	-2.85659	Down
	SNORD11	-0.879048	6.4849	-2.58835	0.0126981	0.526501	-2.86336	Down
	RPL35A	-0.664663	8.97526	-2.58587	0.0127783	0.52675	-2.86791	Down
	EDAR	-0.507213	5.21287	-2.5841	0.0128357	0.527271	-2.87114	Down
	PLD6	-0.295832	4.85519	-2.58	0.01297	0.529669	-2.87866	Down
	RPL12	-0.24389	11.0595	-2.5785	0.0130196	0.529827	-2.88141	Down
	UFM1	-0.765177	6.87903	-2.57758	0.0130499	0.529827	-2.88309	Down
	PHLDA1	-0.516174	5.29998	-2.57421	0.013162	0.532182	-2.88926	Down
	WFS1	-0.22954	4.58233	-2.57369	0.0131795	0.532182	-2.89022	Down
	ZNF394	-0.739051	6.83855	-2.57319	0.013196	0.532182	-2.89112	Down
	UBE2N	-0.955715	7.57096	-2.56865	0.0133486	0.533447	-2.89942	Down
	SEC11A	-0.684834	7.90246	-2.56765	0.0133824	0.533447	-2.90124	Down
	CLDND1	-1.02922	8.5387	-2.56556	0.0134534	0.533447	-2.90505	Down
	ECH1	-0.746268	6.98074	-2.56539	0.0134591	0.533447	-2.90536	Down
	RNMT	-0.739315	7.38836	-2.56516	0.0134671	0.533447	-2.90579	Down
	SNORD25	-0.379001	5.00014	-2.56232	0.0135642	0.533447	-2.91097	Down
	BORA	-0.492153	5.91988	-2.5621	0.0135717	0.533447	-2.91137	Down
	SOD1	-0.421772	10.0017	-2.56107	0.0136072	0.533447	-2.91325	Down
	SEC61B	-0.405429	9.3623	-2.56033	0.0136327	0.533447	-2.9146	Down
	GLRX5	-0.824461	8.47548	-2.56024	0.0136356	0.533447	-2.91475	Down
	TOB1	-0.890094	8.91613	-2.55998	0.0136447	0.533447	-2.91524	Down
	ZFAS1	-0.640001	8.98483	-2.55725	0.0137392	0.533447	-2.92021	Down
	MAPK8IP1P2	-0.497819	5.4032	-2.55658	0.0137624	0.533447	-2.92143	Down
	HNRNPA1P10	-0.563641	10.1511	-2.55616	0.013777	0.533447	-2.92219	Down
	TMEM123	-0.946154	9.1001	-2.55481	0.0138238	0.533447	-2.92464	Down
	GPR176	-0.1129	4.38949	-2.55293	0.0138898	0.533447	-2.92807	Down
	ARL6IP1	-0.716685	8.85306	-2.55214	0.0139172	0.533447	-2.92949	Down
	METAP1	-0.765094	7.58475	-2.55194	0.0139245	0.533447	-2.92987	Down
	PELO	-0.616389	6.41206	-2.55167	0.0139339	0.533447	-2.93035	Down
	NDUFB6	-0.524617	6.33735	-2.54886	0.0140331	0.533447	-2.93546	Down
	SRSF2	-0.843252	9.78261	-2.54831	0.0140524	0.533447	-2.93646	Down
	PGAM1	-0.272735	5.05769	-2.54731	0.014088	0.533447	-2.93828	Down
	BIRC2	-0.431185	5.59648	-2.5472	0.0140916	0.533447	-2.93847	Down
	SF3B6	-0.772395	7.44044	-2.54667	0.0141106	0.533447	-2.93943	Down
	RPL30	-0.488801	11.7462	-2.54623	0.0141263	0.533447	-2.94023	Down
	ADAM19	-0.924204	7.65959	-2.54468	0.0141815	0.533447	-2.94305	Down
	HELZ	-0.803676	7.7318	-2.5438	0.014213	0.533447	-2.94464	Down
	SNORA3B	-0.692316	6.75726	-2.54051	0.0143312	0.533447	-2.95061	Down
	NCK1	-0.798015	7.30663	-2.54027	0.01434	0.533447	-2.95105	Down
	ATP5MJ	-0.549289	6.33947	-2.53925	0.0143765	0.533447	-2.95288	Down
	PRKCA	-0.685409	7.43205	-2.53719	0.0144513	0.533447	-2.95662	Down
	BNIP3L	-0.635964	6.81706	-2.53662	0.0144719	0.533447	-2.95764	Down
	EOGT	-0.310625	4.8433	-2.536	0.0144945	0.533447	-2.95877	Down
	RPL13AP6	-0.382086	10.3194	-2.53591	0.0144978	0.533447	-2.95893	Down
	PHF12	-0.523921	6.0116	-2.5345	0.0145492	0.533447	-2.96148	Down
	TRAM1	-0.743342	9.8821	-2.5344	0.0145528	0.533447	-2.96166	Down
	VIRMA	-0.598702	5.73973	-2.53388	0.0145718	0.533447	-2.9626	Down
	GTF2A2	-0.546269	7.92148	-2.53266	0.0146167	0.533447	-2.96481	Down
	ZNF207	-0.760302	8.02656	-2.53183	0.0146472	0.533447	-2.96632	Down
	STRAP	-0.709542	8.65336	-2.53183	0.0146473	0.533447	-2.96632	Down
	CLNS1A	-1.0164	7.08007	-2.53159	0.014656	0.533447	-2.96675	Down
	PTP4A3	-0.149028	4.40667	-2.53122	0.0146696	0.533447	-2.96741	Down
	SECISBP2L	-0.652851	6.3828	-2.53121	0.0146699	0.533447	-2.96743	Down
	CREB3L2	-0.534945	6.97094	-2.53048	0.0146967	0.533497	-2.96874	Down
	FYB1	-0.966172	9.38419	-2.52942	0.014736	0.533598	-2.97067	Down
	MIR607	-0.257225	4.96189	-2.52903	0.0147506	0.533598	-2.97138	Down
	RBM27	-0.627628	6.62319	-2.52683	0.0148321	0.534636	-2.97535	Down
	PCBP1	-0.502977	10.2723	-2.52611	0.0148589	0.534636	-2.97664	Down
	MMADHC	-0.832017	7.97177	-2.52602	0.0148623	0.534636	-2.97681	Down
	SGMS1	-0.225356	4.70862	-2.5237	0.014949	0.534636	-2.98099	Down
	PCNX2	-0.287299	4.64517	-2.52366	0.0149504	0.534636	-2.98106	Down
	NELL2	-0.816081	8.69131	-2.52309	0.014972	0.534636	-2.9821	Down
	MRPL54	-0.748506	7.23044	-2.52282	0.0149819	0.534636	-2.98257	Down
	ZNF800	-0.77464	6.90162	-2.52225	0.0150035	0.534636	-2.98361	Down
	ACTN2	-0.353264	4.39089	-2.51973	0.0150982	0.534695	-2.98814	Down
	CITED2	-0.748467	6.20934	-2.5183	0.0151526	0.534695	-2.99073	Down
	SMCHD1	-0.422218	5.13851	-2.51793	0.0151665	0.534695	-2.99138	Down
	VPS45	-0.511503	5.81463	-2.51771	0.0151748	0.534695	-2.99178	Down
	SNORD32A	-0.219797	4.80626	-2.51755	0.015181	0.534695	-2.99207	Down
	JUN	-1.13568	10.6355	-2.51597	0.0152412	0.534695	-2.99492	Down
	PSMD6	-0.671265	7.28482	-2.51251	0.0153737	0.537112	-3.00114	Down
	RSL1D1	-0.619872	8.39731	-2.51157	0.0154097	0.537112	-3.00283	Down
	CD96	-0.895394	7.79323	-2.51043	0.0154536	0.537112	-3.00487	Down
	ACVR1	-0.884501	6.63737	-2.51043	0.0154537	0.537112	-3.00488	Down
	SNORD68	-0.524	7.54906	-2.51016	0.0154642	0.537112	-3.00537	Down
	GUSBP2	-0.287207	4.84763	-2.50863	0.0155231	0.537276	-3.0081	Down
	SPATC1L	-0.177111	4.44814	-2.50485	0.0156703	0.539263	-3.01489	Down
	NUP160	-0.695668	6.798	-2.50453	0.0156828	0.539263	-3.01546	Down
	EIF2S3	-0.943539	8.94455	-2.50208	0.0157789	0.539263	-3.01985	Down
	GNA13	-0.814066	7.9993	-2.50178	0.0157908	0.539263	-3.02039	Down
	SFXN1	-0.5869	5.96456	-2.50107	0.0158189	0.539263	-3.02167	Down
	RBM7	-0.330821	4.87024	-2.50086	0.0158272	0.539263	-3.02205	Down
	OTULINL	-0.496534	6.20266	-2.49949	0.0158811	0.539263	-3.02449	Down
	ANAPC13	-0.791193	7.71922	-2.49826	0.0159299	0.539263	-3.02669	Down
	CBL	-0.589697	5.81947	-2.49695	0.015982	0.539263	-3.02904	Down
	PPA1	-0.473093	8.89989	-2.49636	0.0160056	0.539263	-3.0301	Down
	WDR33	-0.596231	7.35171	-2.49587	0.0160252	0.539263	-3.03098	Down
	RPS9	-0.434685	11.2562	-2.4953	0.0160477	0.539263	-3.03199	Down
	MAPRE1	-0.625054	8.92262	-2.49416	0.0160936	0.539263	-3.03404	Down
	RPS27	-0.337275	11.3248	-2.49311	0.0161354	0.539377	-3.0359	Down
	ELF1	-0.815063	8.80185	-2.49203	0.0161792	0.539377	-3.03785	Down
	SPG11	-0.957724	7.5764	-2.4915	0.0162001	0.539377	-3.03878	Down
	NDUFB5	-0.56608	8.12395	-2.48911	0.016297	0.540351	-3.04306	Down
	TCF23	-0.293207	4.50046	-2.48886	0.0163069	0.540351	-3.0435	Down
	RAB9A	-0.870426	7.00633	-2.48731	0.0163698	0.541577	-3.04626	Down
	BTAF1	-1.012	7.95701	-2.48561	0.0164392	0.542725	-3.0493	Down
	NDUFB2	-0.725764	8.65061	-2.48504	0.0164623	0.542725	-3.05031	Down
	TMEM71	-0.68335	7.73208	-2.48455	0.0164824	0.542725	-3.05118	Down
	PIBF1	-0.410809	5.2377	-2.48372	0.0165167	0.542858	-3.05267	Down
	H1-2	-0.775978	8.07413	-2.48225	0.0165771	0.542858	-3.0553	Down
	CAPNS1	-0.646043	7.62692	-2.4813	0.0166162	0.542858	-3.05699	Down
	CCZ1B	-0.449777	5.52506	-2.47885	0.0167172	0.54402	-3.06134	Down
	DET1	-0.225932	4.65488	-2.4773	0.0167819	0.54402	-3.06411	Down
	HNRNPA1	-0.606512	9.37388	-2.47527	0.0168663	0.545028	-3.06771	Down
	SMYD2	-0.50322	5.97968	-2.47024	0.0170777	0.550195	-3.07664	Down
	GBP4	-0.620636	6.49308	-2.46899	0.0171309	0.551062	-3.07888	Down
	SNORA72	-0.431378	5.19699	-2.4668	0.0172238	0.553198	-3.08275	Down
	SNRK	-0.826296	7.93591	-2.46519	0.0172925	0.554143	-3.08561	Down
	NFKBIZ	-0.793846	10.5712	-2.46136	0.0174567	0.555719	-3.09239	Down
	RTRAF	-0.879482	7.77499	-2.46036	0.0174999	0.555719	-3.09416	Down
	HERPUD1	-0.809026	7.04839	-2.45971	0.0175281	0.555719	-3.09531	Down
	PDIA5	-0.211096	4.57648	-2.45883	0.0175663	0.555719	-3.09687	Down
	PVT1	-0.405145	5.02493	-2.45715	0.0176392	0.555719	-3.09984	Down
	NECAP1	-0.89703	8.19538	-2.45669	0.0176595	0.555719	-3.10067	Down
	STAM	-0.747582	6.06167	-2.45651	0.0176673	0.555719	-3.10099	Down
	HSP90AB1	-0.808877	8.98376	-2.45248	0.0178437	0.555719	-3.10811	Down
	ENOPH1	-0.773672	6.49612	-2.45189	0.0178694	0.555719	-3.10914	Down
	LINC00852	-0.258701	4.76044	-2.45135	0.0178934	0.555719	-3.1101	Down
	RBMS1	-0.662068	7.37728	-2.45116	0.0179015	0.555719	-3.11042	Down
	LLPH	-0.444429	5.17775	-2.45065	0.0179242	0.555719	-3.11133	Down
	TRIM22	-0.9433	6.78322	-2.44895	0.0179994	0.555719	-3.11433	Down
	SNRNP27	-0.74117	6.85027	-2.44797	0.018043	0.555719	-3.11607	Down
	BECN1	-0.712911	7.22946	-2.44739	0.0180687	0.555719	-3.11708	Down
	PICALM	-0.683641	6.73663	-2.44589	0.0181355	0.555719	-3.11973	Down
	MRFAP1	-0.728678	8.84106	-2.44443	0.0182008	0.555719	-3.1223	Down
	SLC25A5	-0.459502	10.1743	-2.44266	0.0182803	0.555719	-3.12542	Down
	MIR548O	-0.103712	4.29426	-2.44261	0.0182822	0.555719	-3.1255	Down
	REXO2	-0.860415	7.39508	-2.44062	0.0183719	0.555719	-3.129	Down
	DEK	-0.709553	7.2867	-2.43993	0.018403	0.555719	-3.13021	Down
	DCP1A	-0.817863	7.13549	-2.43973	0.0184122	0.555719	-3.13057	Down
	SMIM26	-0.822276	7.43653	-2.43883	0.0184531	0.555719	-3.13216	Down
	CCNT2	-0.698694	6.06231	-2.43871	0.0184583	0.555719	-3.13236	Down
	RRAGA	-0.895531	7.5223	-2.43678	0.0185461	0.555719	-3.13576	Down
	LYSMD2	-0.817835	7.38378	-2.4366	0.0185545	0.555719	-3.13608	Down
	TTC19	-0.812289	7.12841	-2.43454	0.0186485	0.556124	-3.1397	Down
	RBBP7	-0.769066	7.06247	-2.43404	0.0186713	0.556124	-3.14058	Down
	DDX5	-0.993721	10.9575	-2.43283	0.0187269	0.556938	-3.1427	Down
	SOS1	-0.357043	4.94096	-2.43177	0.0187754	0.556938	-3.14456	Down
	UQCRHL	-0.352027	9.88707	-2.4317	0.0187786	0.556938	-3.14468	Down
	MAP4K5	-0.599603	7.11175	-2.43075	0.0188227	0.556959	-3.14636	Down
	CA5B	-0.542687	6.12311	-2.43053	0.0188326	0.556959	-3.14673	Down
	PRNP	-0.770044	9.26788	-2.42762	0.0189675	0.559368	-3.15184	Down
	SUMO3	-0.882094	8.82071	-2.42376	0.0191475	0.561557	-3.1586	Down
	ATP5F1D	-0.626192	7.85392	-2.42344	0.0191624	0.561557	-3.15915	Down
	NAXE	-0.665909	6.69808	-2.42326	0.0191711	0.561557	-3.15948	Down
	STX16	-0.898899	8.81559	-2.42198	0.0192314	0.562391	-3.16172	Down
	ATG13	-0.24775	4.71128	-2.41903	0.0193707	0.564996	-3.16689	Down
	OGDH	-0.354618	5.69198	-2.41894	0.0193745	0.564996	-3.16703	Down
	HSPH1	-0.761588	7.65223	-2.41715	0.0194596	0.566096	-3.17016	Down
	SLBP	-0.589112	5.96036	-2.41576	0.0195258	0.566096	-3.17259	Down
	CMPK1	-0.751514	8.27938	-2.41311	0.0196527	0.566096	-3.17722	Down
	FAM156A	-0.252835	4.56906	-2.41188	0.0197118	0.566096	-3.17937	Down
	CDKN1A	-0.65369	7.15179	-2.41119	0.0197448	0.566096	-3.18056	Down
	RTL6	-0.408627	5.1887	-2.41063	0.0197722	0.566096	-3.18155	Down
	TPP1	-0.693568	7.27712	-2.40959	0.0198222	0.566096	-3.18336	Down
	EIF4G2	-0.989424	9.62439	-2.40733	0.0199315	0.566096	-3.18729	Down
	PDE6D	-0.518349	5.64676	-2.40657	0.0199685	0.566096	-3.18861	Down
	RPS6KA5	-0.499573	5.95665	-2.40525	0.020033	0.566096	-3.19092	Down
	EMC7	-0.7166	8.36111	-2.40274	0.0201559	0.566096	-3.19529	Down
	LSM3	-0.436995	6.5392	-2.4013	0.0202269	0.566096	-3.1978	Down
	S100A4	-0.456785	9.93902	-2.40019	0.0202815	0.566096	-3.19972	Down
	TOMM6	-0.66945	8.10735	-2.39949	0.0203161	0.566096	-3.20094	Down
	SNHG9	-0.428818	8.55151	-2.39467	0.0205557	0.566096	-3.20931	Down
	RIPOR2	-0.579501	9.23417	-2.39434	0.020572	0.566096	-3.20988	Down
	UHMK1	-0.498965	8.55596	-2.39407	0.0205853	0.566096	-3.21034	Down
	ZNF91	-0.655774	7.92608	-2.39382	0.0205981	0.566096	-3.21079	Down
	MLLT10	-0.69114	6.68256	-2.39369	0.0206046	0.566096	-3.21101	Down
	PRKCH	-0.824724	9.48571	-2.39333	0.0206226	0.566096	-3.21164	Down
	RBM4	-0.699952	6.50066	-2.3925	0.0206642	0.566096	-3.21307	Down
	DHX15	-0.747976	8.31984	-2.39138	0.0207203	0.566096	-3.21501	Down
	EIF2B3	-0.288934	5.09551	-2.3889	0.0208454	0.566096	-3.21931	Down
	AP3S1	-0.613021	6.11251	-2.38816	0.020883	0.566096	-3.22059	Down
	DNAJB6	-0.653494	9.99759	-2.38771	0.020906	0.566096	-3.22138	Down
	UBE2S	-0.441368	5.56812	-2.38607	0.0209894	0.566096	-3.22422	Down
	RPL36AL	-0.851233	9.7537	-2.38487	0.0210502	0.566096	-3.22628	Down
	L3MBTL3	-0.604504	6.92486	-2.3848	0.021054	0.566096	-3.22641	Down
	GPX7	-0.501927	5.63688	-2.38473	0.0210574	0.566096	-3.22653	Down
	RAP2C	-0.628802	7.3925	-2.38466	0.0210609	0.566096	-3.22664	Down
	CWC15	-0.590175	7.88897	-2.38376	0.0211072	0.566096	-3.22821	Down
	MTX3	-0.745363	7.04534	-2.38303	0.0211447	0.566096	-3.22948	Down
	YARS2	-0.472453	5.58881	-2.38189	0.0212027	0.566096	-3.23143	Down
	KLRB1	-0.777587	10.1805	-2.3813	0.0212331	0.566096	-3.23245	Down
	EEIG2	-0.477443	5.42626	-2.38015	0.0212926	0.566096	-3.23445	Down
	JOSD1	-0.848658	8.31902	-2.37983	0.021309	0.566096	-3.235	Down
	KPNA6	-0.93457	7.46155	-2.37965	0.0213182	0.566096	-3.23531	Down
	SNORD139	-0.370039	5.3467	-2.37924	0.0213395	0.566096	-3.23602	Down
	RMRP	-0.50041	6.21442	-2.3791	0.0213468	0.566096	-3.23626	Down
	RCSD1	-0.616762	7.19251	-2.37789	0.0214093	0.566096	-3.23835	Down
	WDR48	-0.556192	7.71352	-2.37631	0.0214915	0.566096	-3.24108	Down
	RBL2	-0.849383	8.82789	-2.37626	0.021494	0.566096	-3.24117	Down
	BEX5	-0.398547	5.17036	-2.37495	0.0215621	0.566096	-3.24342	Down
	UBB	-0.408815	8.46893	-2.37388	0.0216182	0.566096	-3.24527	Down
	LINC00938	-0.62413	8.01449	-2.37386	0.0216193	0.566096	-3.24531	Down
	BZW1	-0.698762	7.15658	-2.37379	0.0216227	0.566096	-3.24542	Down
	IER2	-0.425932	6.34122	-2.37203	0.0217149	0.566096	-3.24846	Down
	TMIGD2	-0.322663	4.85324	-2.37155	0.02174	0.566096	-3.24928	Down
	RPL31	-0.418611	10.1378	-2.37114	0.0217618	0.566096	-3.25	Down
	KDSR	-0.598019	6.0298	-2.37112	0.0217626	0.566096	-3.25002	Down
	HLA-E	-0.332174	10.9497	-2.37059	0.0217904	0.566096	-3.25093	Down
	GSTK1	-0.828391	9.88971	-2.36922	0.0218631	0.566096	-3.2533	Down
	STARD3NL	-0.352066	4.95143	-2.36871	0.0218898	0.566096	-3.25418	Down
	PTP4A1	-0.520739	5.58982	-2.36858	0.0218966	0.566096	-3.25439	Down
	COMMD7	-0.767853	8.15938	-2.36845	0.0219037	0.566096	-3.25463	Down
	ZNF565	-0.198293	4.54459	-2.36815	0.0219194	0.566096	-3.25514	Down
	BET1P1	-0.266981	4.72435	-2.36628	0.0220184	0.566096	-3.25835	Down
	DPH3	-0.433367	5.2911	-2.36593	0.0220369	0.566096	-3.25895	Down
	SDCBP	-0.736608	7.41546	-2.36568	0.0220505	0.566096	-3.25939	Down
	TIMM23	-0.692003	6.31521	-2.36547	0.0220618	0.566096	-3.25975	Down
	ANAPC1	-0.510173	6.36809	-2.3653	0.0220708	0.566096	-3.26004	Down
	ZNF274	-0.684608	7.30098	-2.36528	0.0220715	0.566096	-3.26007	Down
	RPL38	-0.29903	11.7434	-2.36486	0.0220939	0.566096	-3.26079	Down
	CAST	-0.584542	6.26943	-2.36462	0.0221067	0.566096	-3.2612	Down
	OST4	-0.567196	9.06355	-2.36445	0.0221157	0.566096	-3.26149	Down
	CD3E	-0.626259	6.66696	-2.36412	0.0221337	0.566096	-3.26207	Down
	NQO1	-0.24723	4.79568	-2.36333	0.022176	0.566096	-3.26343	Down
	SLC66A3	-0.834809	6.60814	-2.36261	0.0222145	0.566096	-3.26467	Down
	CHCHD7	-0.632091	7.20499	-2.36084	0.0223092	0.566096	-3.2677	Down
	CHRAC1	-0.382459	5.18451	-2.36027	0.02234	0.566191	-3.26868	Down
	HNRNPH1	-0.897979	8.69142	-2.35873	0.0224228	0.5668	-3.27132	Down
	IDH3A	-0.55299	6.45403	-2.35796	0.0224645	0.5668	-3.27264	Down
	SAP30L	-0.616078	7.75306	-2.35795	0.0224649	0.5668	-3.27265	Down
	WDR26	-0.678842	7.65985	-2.35782	0.0224725	0.5668	-3.27289	Down
	RAB29	-0.518808	5.16433	-2.3572	0.0225059	0.566959	-3.27395	Down
	STT3B	-0.636971	6.00071	-2.3562	0.0225601	0.567227	-3.27566	Down
	TNRC6A	-0.689374	6.85382	-2.35526	0.022611	0.567515	-3.27727	Down
	AHSA1	-0.494567	6.21338	-2.35479	0.0226365	0.567515	-3.27807	Down
	NDUFB11	-0.428734	8.55235	-2.35136	0.0228242	0.567888	-3.28395	Down
	MAP4K3	-0.339885	4.96561	-2.34907	0.0229505	0.567888	-3.28788	Down
	ZBED5	-0.776915	7.37891	-2.34902	0.0229528	0.567888	-3.28795	Down
	ZMAT3	-0.653756	5.87783	-2.34897	0.0229557	0.567888	-3.28804	Down
	NDUFA12	-0.555074	7.49325	-2.34892	0.0229587	0.567888	-3.28813	Down
	HIGD1A	-0.496435	5.91055	-2.34837	0.0229886	0.567888	-3.28906	Down
	TMPRSS11D	-0.186873	4.44001	-2.34785	0.0230175	0.567888	-3.28995	Down
	UTP14A	-0.330687	5.35345	-2.3475	0.0230371	0.567888	-3.29056	Down
	SPCS1	-0.675237	8.66405	-2.34732	0.0230468	0.567888	-3.29086	Down
	SNORD12	-0.338541	4.92843	-2.34693	0.0230683	0.567888	-3.29152	Down
	CD46	-0.722466	7.01065	-2.34535	0.0231564	0.567888	-3.29424	Down
	RPL9	-0.622756	6.24868	-2.34485	0.0231839	0.567888	-3.29508	Down
	ZNF195	-0.407265	5.59652	-2.3443	0.0232144	0.567888	-3.29602	Down
	COX7A2	-0.514596	8.84183	-2.34351	0.0232586	0.567888	-3.29737	Down
	WDR44	-0.321194	5.30086	-2.34304	0.0232847	0.567888	-3.29817	Down
	WDR47	-0.425907	5.20022	-2.34288	0.0232939	0.567888	-3.29845	Down
	CALM3	-0.45727	10.16	-2.34261	0.0233091	0.567888	-3.29891	Down
	SPIDR	-0.459087	5.62829	-2.34224	0.0233298	0.567888	-3.29955	Down
	DYNLT1	-0.740036	8.10714	-2.34178	0.0233556	0.567888	-3.30033	Down
	POLE4	-0.637179	9.00809	-2.33937	0.023491	0.567888	-3.30444	Down
	SLC38A1	-0.782238	8.99348	-2.33613	0.0236737	0.567888	-3.30995	Down
	RNF138	-0.625829	6.59947	-2.33489	0.0237441	0.567888	-3.31206	Down
	IRS2	-0.711692	6.55631	-2.33376	0.0238085	0.567888	-3.31399	Down
	HYOU1	-0.170162	4.67219	-2.33376	0.0238085	0.567888	-3.31399	Down
	SAR1A	-0.796105	7.85146	-2.33321	0.0238398	0.567888	-3.31492	Down
	UBQLN1	-0.674416	8.19099	-2.33232	0.0238907	0.567888	-3.31644	Down
	SYS1	-0.633459	6.33331	-2.3321	0.0239032	0.567888	-3.31681	Down
	B2M	-0.871194	11.5948	-2.33073	0.023982	0.567888	-3.31915	Down
	KLF6	-0.544572	5.89161	-2.33041	0.0240002	0.567888	-3.31969	Down
	MAPRE2	-0.68475	7.285	-2.3302	0.0240121	0.567888	-3.32004	Down
	UBAP2	-0.351702	5.26871	-2.33017	0.0240142	0.567888	-3.32011	Down
	HSP90AB3P	-0.565124	6.62982	-2.33015	0.0240151	0.567888	-3.32013	Down
	RASGRP1	-0.832841	7.70576	-2.32898	0.0240825	0.567888	-3.32212	Down
	ZNF292	-0.266772	4.82542	-2.3289	0.024087	0.567888	-3.32226	Down
	APPAT	-0.675087	7.88114	-2.32873	0.0240969	0.567888	-3.32255	Down
	DEGS1	-0.59663	5.88012	-2.32836	0.024118	0.567888	-3.32317	Down
	CCDC167	-0.461996	5.57762	-2.32523	0.024299	0.568051	-3.32849	Down
	CTSB	-0.496832	5.24195	-2.32518	0.0243023	0.568051	-3.32858	Down
	ADIPOR1	-0.430276	7.73715	-2.32464	0.0243334	0.568051	-3.32949	Down
	SSBP1	-0.694304	7.32181	-2.32455	0.0243389	0.568051	-3.32965	Down
	DAP3	-0.712985	7.85898	-2.32266	0.0244488	0.568051	-3.33285	Down
	TMED2	-0.814079	7.7853	-2.32213	0.0244798	0.568051	-3.33375	Down
	NT5C3A	-0.594965	6.3846	-2.32144	0.0245201	0.568051	-3.33492	Down
	NDUFA11	-0.523159	6.91172	-2.32143	0.0245206	0.568051	-3.33493	Down
	IL23A	-0.521133	5.63904	-2.32138	0.0245235	0.568051	-3.33502	Down
	THAP12	-0.763842	8.34298	-2.32125	0.0245311	0.568051	-3.33524	Down
	ARHGEF1	-0.584517	7.15321	-2.31946	0.0246364	0.568538	-3.33828	Down
	KANSL2	-0.93368	8.99952	-2.31836	0.0247007	0.568538	-3.34013	Down
	RPL8	-0.28068	11.5021	-2.31798	0.0247235	0.568538	-3.34079	Down
	PRELID3B	-0.598143	6.67823	-2.31767	0.0247418	0.568538	-3.34132	Down
	ASNSD1	-0.921333	7.99988	-2.31725	0.0247666	0.568538	-3.34203	Down
	C8orf76	-0.591345	7.48403	-2.31658	0.0248058	0.568712	-3.34315	Down
	IMMP2L	-0.224587	4.78804	-2.3121	0.0250721	0.571653	-3.35073	Down
	ARHGEF6	-0.592242	9.21932	-2.31177	0.0250915	0.571653	-3.35128	Down
	ACP1	-0.829637	6.90764	-2.31148	0.0251093	0.571653	-3.35178	Down
	SYT12	-0.104958	4.33884	-2.31129	0.0251206	0.571653	-3.3521	Down
	KRTCAP2	-0.290175	9.64028	-2.31059	0.0251621	0.571653	-3.35327	Down
	RYK	-0.541144	5.8668	-2.31003	0.0251958	0.571653	-3.35422	Down
	ZNF236	-0.219585	4.58982	-2.30926	0.0252423	0.571653	-3.35553	Down
	ZZZ3	-0.62123	6.24194	-2.30758	0.0253433	0.571653	-3.35837	Down
	SNORA67	-0.526471	8.05691	-2.30684	0.0253879	0.571653	-3.35961	Down
	TRAPPC2B	-0.255738	4.67924	-2.30634	0.0254181	0.571653	-3.36046	Down
	AHCY	-0.604038	5.71193	-2.30631	0.0254198	0.571653	-3.36051	Down
	SMARCC1	-0.870634	8.15952	-2.30578	0.0254518	0.571653	-3.3614	Down
	MRPL22	-0.468819	5.828	-2.30531	0.0254805	0.571653	-3.3622	Down
	MCRIP2	-0.307938	4.62947	-2.30423	0.0255459	0.571653	-3.36402	Down
	N4BP2	-0.386614	5.44294	-2.30375	0.025575	0.571653	-3.36482	Down
	SAE1	-0.752349	8.83256	-2.30346	0.0255928	0.571653	-3.36532	Down
	MMD	-0.603975	6.48478	-2.30314	0.0256119	0.571653	-3.36585	Down
	HLA-H	-0.678853	9.76071	-2.30276	0.0256351	0.571653	-3.36649	Down
	PUM1	-0.806415	8.43802	-2.30274	0.0256361	0.571653	-3.36652	Down
	CASP4	-0.525871	8.37611	-2.30145	0.0257152	0.571653	-3.3687	Down
	CDK6	-0.642203	6.00203	-2.30059	0.0257676	0.571653	-3.37015	Down
	CSNK1G3	-0.525017	5.27286	-2.3004	0.0257793	0.571653	-3.37047	Down
	ILF3	-0.905286	7.60344	-2.29784	0.0259365	0.571653	-3.37478	Down
	RPS26	-0.65191	5.40145	-2.29712	0.0259805	0.571653	-3.37598	Down
	DDX10	-0.621118	6.47347	-2.29707	0.0259836	0.571653	-3.37607	Down
	AZIN1	-0.86165	7.73772	-2.29623	0.0260354	0.571653	-3.37748	Down
	ARCN1	-0.635355	7.95252	-2.29556	0.026077	0.571653	-3.37861	Down
	GPSM3	-0.50182	7.89927	-2.29552	0.0260792	0.571653	-3.37867	Down
	CCND2	-0.886052	7.69378	-2.29464	0.0261336	0.571653	-3.38015	Down
	ZNF583	-0.298718	4.8431	-2.29389	0.0261804	0.571653	-3.38142	Down
	METTL23	-0.19453	4.60301	-2.2936	0.026198	0.571653	-3.38189	Down
	SNORA63	-0.536938	5.36781	-2.29348	0.0262055	0.571653	-3.3821	Down
	LINC00189	-0.118977	4.30368	-2.29299	0.0262358	0.571653	-3.38292	Down
	BLOC1S1	-0.4876	5.93308	-2.29228	0.0262802	0.571653	-3.38411	Down
	ZFR	-0.679045	7.51382	-2.29152	0.0263275	0.571653	-3.38539	Down
	RMDN3	-0.532405	7.47608	-2.29151	0.0263285	0.571653	-3.38542	Down
	PYHIN1	-0.708918	6.7016	-2.28859	0.0265108	0.57323	-3.39031	Down
	CCNH	-0.470137	6.28122	-2.28754	0.0265768	0.57323	-3.39207	Down
	DIMT1	-0.629367	7.31058	-2.28753	0.0265777	0.57323	-3.39209	Down
	TRIM28	-0.482112	6.31278	-2.28637	0.0266503	0.57323	-3.39403	Down
	INPP4B	-0.637163	6.84646	-2.28429	0.0267816	0.57323	-3.39751	Down
	GLRX3	-0.561586	5.55507	-2.28367	0.026821	0.57323	-3.39855	Down
	STAU2	-0.200503	4.66152	-2.28332	0.0268434	0.57323	-3.39914	Down
	RABGGTB	-0.529167	9.12102	-2.28301	0.0268632	0.57323	-3.39966	Down
	ETS1	-0.698241	10.3507	-2.28242	0.0269007	0.57323	-3.40065	Down
	RANBP1	-0.490237	5.71273	-2.28195	0.0269303	0.57323	-3.40143	Down
	FEM1B	-0.496027	5.51726	-2.2818	0.0269399	0.57323	-3.40168	Down
	SATB1	-0.642411	7.23971	-2.27988	0.0270622	0.57323	-3.40489	Down
	TAF6	-0.112019	4.44763	-2.27972	0.0270722	0.57323	-3.40515	Down
	ID1	-0.223925	4.53731	-2.27954	0.0270838	0.57323	-3.40545	Down
	ROMO1	-0.577001	8.64182	-2.27874	0.0271355	0.57323	-3.40681	Down
	ARPC1B	-0.593715	6.36085	-2.27822	0.0271688	0.57323	-3.40767	Down
	SNORA27	-0.33614	4.93265	-2.27787	0.027191	0.57323	-3.40825	Down
	AAK1	-0.726907	6.68247	-2.27739	0.0272218	0.57323	-3.40906	Down
	NKTR	-1.01947	9.22966	-2.27721	0.0272334	0.57323	-3.40936	Down
	HCN4	-0.184078	4.51539	-2.27625	0.0272952	0.57323	-3.41096	Down
	PPP2R1B	-0.219717	4.70259	-2.27612	0.0273033	0.57323	-3.41117	Down
	ATG3	-0.539396	7.21379	-2.27554	0.0273408	0.57323	-3.41214	Down
	DAAM1	-0.467031	5.73251	-2.27495	0.0273792	0.57323	-3.41314	Down
	DUSP8	-0.738364	7.05279	-2.27481	0.027388	0.57323	-3.41336	Down
	KIF16B	-0.162364	4.52676	-2.27238	0.027545	0.573976	-3.41741	Down
	UBXN4	-0.840983	8.50281	-2.27112	0.0276274	0.573976	-3.41953	Down
	H2BC21	-0.509595	5.81754	-2.27094	0.0276389	0.573976	-3.41982	Down
	MRPL44	-0.492874	5.90023	-2.26765	0.0278537	0.574561	-3.4253	Down
	RNF7	-0.705868	8.43241	-2.2672	0.0278833	0.574561	-3.42605	Down
	PHYKPL	-0.475631	6.87816	-2.2666	0.027923	0.574561	-3.42706	Down
	MT2A	-0.623716	7.24415	-2.26656	0.0279255	0.574561	-3.42712	Down
	BCKDHB	-0.337108	5.31233	-2.26645	0.0279325	0.574561	-3.4273	Down
	ADNP2	-0.533953	7.75429	-2.26625	0.0279459	0.574561	-3.42763	Down
	HSD17B8	-0.445214	6.35494	-2.26613	0.0279538	0.574561	-3.42783	Down
	PIK3R5	-0.252995	4.89161	-2.26567	0.0279839	0.574561	-3.4286	Down
	INTS10	-0.751347	7.31882	-2.26541	0.0280012	0.574561	-3.42903	Down
	C1orf162	-0.480442	9.06396	-2.26446	0.0280634	0.574578	-3.4306	Down
	CD48	-0.65355	10.2339	-2.26374	0.028111	0.574578	-3.4318	Down
	PPP1R2	-0.641167	8.78234	-2.2631	0.0281534	0.574578	-3.43287	Down
	TBCC	-0.484512	5.63147	-2.26234	0.028204	0.574578	-3.43414	Down
	FAM76B	-0.634465	6.44408	-2.262	0.0282265	0.574578	-3.4347	Down
	FDFT1	-0.688019	6.75436	-2.26186	0.0282353	0.574578	-3.43492	Down
	PCBP2	-0.253899	10.1048	-2.2599	0.0283659	0.575274	-3.43819	Down
	FHIT	-0.7089	6.08929	-2.2599	0.0283661	0.575274	-3.43819	Down
	STAG2	-0.855566	7.20495	-2.25833	0.0284705	0.575808	-3.44079	Down
	GNB1	-0.314133	9.84774	-2.25734	0.0285373	0.575808	-3.44245	Down
	DOCK11	-0.709191	8.79064	-2.25703	0.0285577	0.575808	-3.44295	Down
	BTN3A2	-0.842443	6.82423	-2.25559	0.0286545	0.576558	-3.44534	Down
	RPA3	-0.516784	7.31908	-2.25327	0.0288109	0.576558	-3.44919	Down
	CMC2	-0.673177	9.10535	-2.25066	0.0289876	0.576558	-3.45351	Down
	SRP14	-0.354903	8.86994	-2.25029	0.0290126	0.576558	-3.45412	Down
	AMD1	-0.463964	5.59703	-2.25	0.0290322	0.576558	-3.4546	Down
	IFITM1	-0.218021	10.536	-2.24944	0.0290702	0.576558	-3.45552	Down
	SCML1	-0.586437	5.79206	-2.24854	0.0291316	0.576558	-3.45701	Down
	NSD3	-0.309043	4.71607	-2.24847	0.0291368	0.576558	-3.45714	Down
	NIFK	-0.704615	6.81673	-2.2478	0.0291824	0.576558	-3.45824	Down
	RCL1	-0.318479	5.15761	-2.24749	0.0292039	0.576558	-3.45876	Down
	MID2	-0.290527	4.92724	-2.24735	0.0292131	0.576558	-3.45898	Down
	SORL1	-0.87576	8.29071	-2.24492	0.02938	0.576558	-3.46301	Down
	NDUFA2	-0.537612	8.50532	-2.24491	0.0293801	0.576558	-3.46301	Down
	CREBBP	-0.665402	7.77487	-2.24431	0.0294217	0.576558	-3.46401	Down
	ARID4B	-0.441449	5.57032	-2.24389	0.0294509	0.576558	-3.46471	Down
	CRAT	-0.28842	4.95045	-2.24225	0.029564	0.576558	-3.46742	Down
	NCK2	-0.588589	8.38334	-2.24007	0.0297144	0.576558	-3.471	Down
	LPXN	-0.725726	8.89414	-2.23986	0.0297292	0.576558	-3.47135	Down
	MTMR6	-0.652139	7.18912	-2.23972	0.0297388	0.576558	-3.47158	Down
	RPL3	-0.689461	7.91252	-2.23939	0.0297623	0.576558	-3.47214	Down
	LINC00857	-0.639451	10.1596	-2.23827	0.02984	0.576558	-3.47398	Down
	TAX1BP1	-0.679361	8.33585	-2.23797	0.0298608	0.576558	-3.47447	Down
	HECTD1	-0.667233	8.24463	-2.23765	0.0298832	0.576558	-3.475	Down
	CCNL1	-0.644239	7.40422	-2.23749	0.0298943	0.576558	-3.47526	Down
	SLC35F5	-0.155693	4.50862	-2.23742	0.0298991	0.576558	-3.47538	Down
	TOMM20	-0.871539	7.44655	-2.23707	0.0299233	0.576558	-3.47595	Down
	RPL4	-0.718267	9.93368	-2.23707	0.0299239	0.576558	-3.47596	Down
	TDG	-0.60638	8.0179	-2.23684	0.0299396	0.576558	-3.47633	Down
	CAMK2N1	-0.474506	5.96834	-2.23668	0.0299512	0.576558	-3.47661	Down
	CGRRF1	-0.492185	7.00149	-2.23666	0.0299523	0.576558	-3.47663	Down
	APRG1	-0.208535	4.6579	-2.2358	0.0300127	0.576558	-3.47805	Down
	CAB39	-0.837149	8.54318	-2.23575	0.0300161	0.576558	-3.47813	Down
	MTERF3	-0.472515	5.98286	-2.2352	0.0300547	0.576558	-3.47904	Down
	URI1	-0.59816	9.15011	-2.23436	0.0301137	0.576558	-3.48042	Down
	EGR2	-0.208104	4.58143	-2.2336	0.0301666	0.576558	-3.48166	Down
	BTF3	-0.667619	10.3585	-2.23021	0.0304063	0.577406	-3.48725	Down
	OCIAD2	-0.59707	7.70762	-2.23018	0.0304084	0.577406	-3.48729	Down
	ILF2	-0.88107	8.78445	-2.23006	0.0304166	0.577406	-3.48748	Down
	FGF9	-0.410484	5.2448	-2.22985	0.0304319	0.577406	-3.48784	Down
	RGS10	-0.546689	6.84511	-2.22875	0.0305102	0.578366	-3.48965	Down
	SINHCAF	-0.711335	8.73024	-2.22614	0.0306959	0.579049	-3.49393	Down
	RELA	-0.222669	4.91599	-2.22606	0.030702	0.579049	-3.49407	Down
	MAP3K7	-0.726485	7.46915	-2.22592	0.0307113	0.579049	-3.49428	Down
	UQCRB	-0.267741	4.90814	-2.22526	0.0307587	0.579049	-3.49537	Down
	PTBP2	-0.661089	7.08933	-2.22486	0.0307878	0.579049	-3.49604	Down
	SRSF7	-0.533845	6.52684	-2.22462	0.0308044	0.579049	-3.49642	Down
	CASP4LP	-0.557777	6.84802	-2.22362	0.0308762	0.579049	-3.49806	Down
	CUL2	-0.693495	7.38011	-2.22322	0.0309051	0.579049	-3.49872	Down
	PGRMC1	-0.503711	5.92947	-2.22293	0.0309262	0.579049	-3.4992	Down
	WBP11	-0.167446	4.53032	-2.22121	0.0310501	0.580184	-3.50202	Down
	EXOSC6	-0.636109	8.61836	-2.22015	0.0311263	0.58109	-3.50375	Down
	ATP8B2	-0.862492	7.08217	-2.21973	0.0311571	0.581145	-3.50445	Down
	CYGB	-0.381466	4.59713	-2.21794	0.0312871	0.581865	-3.50738	Down
	SULT2A1	-0.130979	4.3462	-2.21631	0.0314056	0.582662	-3.51004	Down
	LDHA	-0.585944	9.43076	-2.21561	0.0314563	0.583085	-3.51118	Down
	MRTFB	-0.172697	4.56253	-2.21509	0.0314948	0.583153	-3.51204	Down
	THUMPD2	-0.594465	6.67281	-2.21427	0.0315545	0.583153	-3.51338	Down
	PSMC2	-0.80076	8.53325	-2.21424	0.0315566	0.583153	-3.51342	Down
	COPS5	-0.678424	7.84898	-2.21249	0.0316851	0.583347	-3.51629	Down
	COX7A2L	-0.584477	8.19679	-2.21213	0.0317113	0.583347	-3.51687	Down
	MSX2P1	-0.161676	4.62017	-2.21194	0.0317257	0.583347	-3.51719	Down
	H3-3B	-0.401533	10.7608	-2.21161	0.0317494	0.583347	-3.51771	Down
	ANTXR2	-0.668901	6.46193	-2.21016	0.031857	0.584155	-3.5201	Down
	COMMD1	-0.652491	7.44489	-2.20988	0.0318772	0.584155	-3.52054	Down
	AMY2B	-0.300861	5.05752	-2.20934	0.0319176	0.584324	-3.52143	Down
	GPR18	-0.549493	5.67689	-2.209	0.0319423	0.584324	-3.52198	Down
	ZNF395	-0.73686	8.0594	-2.20742	0.0320598	0.584493	-3.52457	Down
	SOCS2	-0.293636	4.83913	-2.20689	0.032099	0.584493	-3.52543	Down
	RNF4	-0.580148	6.48368	-2.20659	0.032121	0.584493	-3.52591	Down
	NAA15	-0.291937	4.84906	-2.20594	0.0321694	0.584493	-3.52697	Down
	TP53INP2	-0.519514	5.9017	-2.2044	0.0322845	0.584493	-3.52948	Down
	LRRC45	-0.119015	4.39033	-2.20406	0.0323096	0.584493	-3.53003	Down
	MRPL18	-0.534309	5.98298	-2.20363	0.0323422	0.584493	-3.53074	Down
	EIF3M	-0.619324	8.09872	-2.20182	0.0324775	0.584493	-3.53368	Down
	NDUFA4	-0.494079	9.88016	-2.20178	0.0324809	0.584493	-3.53375	Down
	TRMT112	-0.712697	7.68831	-2.20144	0.0325067	0.584493	-3.53431	Down
	PLGRKT	-0.580868	6.83009	-2.20113	0.0325298	0.584493	-3.53481	Down
	ZFX	-0.511082	5.3692	-2.20102	0.0325377	0.584493	-3.53498	Down
	RPL15	-0.715035	11.6719	-2.20064	0.0325666	0.584493	-3.5356	Down
	MAF	-0.681024	7.49513	-2.19952	0.0326507	0.584702	-3.53742	Down
	EFCAB14	-0.696268	7.41583	-2.19778	0.0327824	0.584766	-3.54025	Down
	GPR17	-0.244653	4.44914	-2.19775	0.0327848	0.584766	-3.5403	Down
	HIGD2A	-0.561585	9.03322	-2.19751	0.0328029	0.584766	-3.54069	Down
	CHN1	-0.444565	5.31903	-2.19665	0.0328678	0.584766	-3.54208	Down
	SNORD87	-0.291438	4.84358	-2.196	0.0329174	0.584766	-3.54314	Down
	FASTKD5	-0.653921	6.98843	-2.19526	0.0329739	0.585272	-3.54435	Down
	C1orf174	-0.484203	6.97049	-2.19373	0.0330907	0.585507	-3.54684	Down
	MKLN1	-0.928001	8.39281	-2.19367	0.0330954	0.585507	-3.54694	Down
	CLEC2B	-0.584461	7.71992	-2.19352	0.0331063	0.585507	-3.54717	Down
	GLUD1	-0.737298	8.34588	-2.19261	0.0331763	0.585507	-3.54865	Down
	PMPCB	-0.828469	7.39405	-2.19222	0.0332063	0.585507	-3.54929	Down
	RPL13A	-0.34326	11.5136	-2.19215	0.0332112	0.585507	-3.54939	Down
	SCARNA9	-0.705338	7.85326	-2.1921	0.0332155	0.585507	-3.54948	Down
	PRORP	-0.706115	6.75964	-2.19015	0.0333649	0.58624	-3.55264	Down
	SDHB	-0.516648	8.4399	-2.1885	0.0334919	0.587027	-3.55531	Down
	APPL2	-0.504748	6.83229	-2.18779	0.0335465	0.587027	-3.55646	Down
	POLR1E	-0.527326	6.30509	-2.18778	0.0335474	0.587027	-3.55647	Down
	MRPS12	-0.337395	5.58482	-2.18532	0.0337385	0.587622	-3.56047	Down
	DYM	-0.499975	5.38861	-2.18523	0.033745	0.587622	-3.5606	Down
	LAX1	-0.506648	5.63616	-2.18488	0.0337726	0.587622	-3.56118	Down
	PITPNC1	-0.643705	6.82214	-2.18392	0.0338469	0.587795	-3.56272	Down
	TRA2B	-0.455519	8.71429	-2.18124	0.0340564	0.588283	-3.56706	Down
	ZFYVE27	-0.102089	4.42235	-2.18096	0.034078	0.588283	-3.5675	Down
	SOCS1	-0.299243	5.03358	-2.18077	0.0340932	0.588283	-3.56782	Down
	CUBN	-0.303655	4.88291	-2.18071	0.0340976	0.588283	-3.5679	Down
	HSPA8	-0.387014	10.4368	-2.18063	0.0341042	0.588283	-3.56804	Down
	PIK3CB	-0.266821	4.68586	-2.17957	0.0341876	0.588283	-3.56976	Down
	CEP350	-0.387677	7.00456	-2.17841	0.034279	0.588283	-3.57163	Down
	FAM120AOS	-0.43072	5.12313	-2.17738	0.0343596	0.588283	-3.57328	Down
	CDR2	-0.755448	8.55638	-2.17735	0.0343623	0.588283	-3.57334	Down
	REV3L	-0.242919	4.67349	-2.17724	0.0343709	0.588283	-3.57351	Down
	ELL2	-0.351819	5.0779	-2.17666	0.0344169	0.588283	-3.57445	Down
	DYRK1A	-0.526509	5.45794	-2.17664	0.0344186	0.588283	-3.57449	Down
	PCP4L1	-0.114073	4.33143	-2.17641	0.0344368	0.588283	-3.57486	Down
	DBI	-0.454128	5.59372	-2.17615	0.0344574	0.588283	-3.57528	Down
	PPP2R5E	-0.678074	7.95141	-2.17606	0.0344643	0.588283	-3.57542	Down
	DLAT	-0.307352	5.1191	-2.17543	0.0345145	0.588283	-3.57644	Down
	ETV3	-0.425606	5.69998	-2.17507	0.0345424	0.588283	-3.57701	Down
	HINT1	-0.60602	10.18	-2.17466	0.0345755	0.588283	-3.57768	Down
	CRTC3	-0.463735	8.5823	-2.17418	0.0346133	0.588283	-3.57845	Down
	RB1CC1	-0.787721	7.68294	-2.17324	0.0346879	0.588283	-3.57996	Down
	CCNK	-0.440532	8.71413	-2.17247	0.0347494	0.588283	-3.5812	Down
	EFL1	-0.323725	5.32334	-2.17213	0.0347769	0.588283	-3.58176	Down
	TMEM170A	-0.505324	5.86721	-2.17174	0.0348075	0.588283	-3.58238	Down
	CCDC88C	-0.517167	7.89812	-2.17085	0.0348788	0.588283	-3.58381	Down
	PPP1CB	-0.801532	8.16728	-2.17025	0.0349269	0.588283	-3.58478	Down
	TRIR	-0.61643	8.52579	-2.1697	0.0349711	0.588283	-3.58567	Down
	DNAJA3	-0.608557	7.56334	-2.169	0.0350269	0.588283	-3.58678	Down
	HDDC3	-0.450842	5.5342	-2.16872	0.0350499	0.588283	-3.58725	Down
	PLP2	-0.414572	5.85443	-2.16862	0.0350575	0.588283	-3.5874	Down
	TPR	-0.686234	7.83501	-2.16714	0.035177	0.588283	-3.58979	Down
	PLPBP	-0.667353	6.2888	-2.16466	0.0353767	0.588283	-3.59376	Down
	ZNG1E	-0.347647	5.43573	-2.16337	0.0354813	0.588283	-3.59583	Down
	MAPKAPK5	-0.440652	6.49777	-2.16295	0.0355155	0.588283	-3.59651	Down
	ERGIC3	-0.625241	8.68513	-2.16146	0.0356371	0.588283	-3.5989	Down
	MIRLET7D	-0.119962	4.45961	-2.16132	0.0356486	0.588283	-3.59913	Down
	TMEM59	-0.670883	9.05278	-2.16113	0.0356642	0.588283	-3.59943	Down
	ZFAND5	-0.766512	9.05114	-2.16068	0.0357008	0.588283	-3.60015	Down
	AP1S1	-0.250922	5.03413	-2.16008	0.03575	0.588283	-3.60112	Down
	TSTD1	-0.563572	5.95783	-2.16002	0.0357542	0.588283	-3.6012	Down
	CLUHP3	-0.669822	7.27082	-2.15963	0.0357868	0.588283	-3.60184	Down
	CPQ	-0.40526	5.29244	-2.1591	0.0358296	0.588283	-3.60268	Down
	OR2A4	-0.112411	4.36257	-2.15868	0.0358644	0.588283	-3.60336	Down
	TMEM258	-0.479511	9.45503	-2.15818	0.0359055	0.588283	-3.60416	Down
	EIF2B1	-0.564958	6.43236	-2.15817	0.0359061	0.588283	-3.60417	Down
	DOCK10	-0.694115	9.11018	-2.15782	0.0359344	0.588283	-3.60473	Down
	MCUB	-0.591881	9.64322	-2.15709	0.0359945	0.588283	-3.6059	Down
	GOLGA7	-0.360894	9.20023	-2.15688	0.0360123	0.588283	-3.60625	Down
	CRBN	-0.608243	7.17235	-2.15681	0.0360181	0.588283	-3.60636	Down
	RPL13AP3	-0.131519	12.8082	-2.15619	0.0360692	0.588283	-3.60735	Down
	ZNG1C	-0.131792	4.52207	-2.15555	0.0361216	0.588283	-3.60837	Down
	SNHG29	-0.367345	10.8031	-2.15531	0.0361417	0.588283	-3.60876	Down
	WDR82	-0.770096	8.26472	-2.15512	0.036157	0.588283	-3.60906	Down
	CIAO2A	-0.770125	6.92656	-2.15496	0.0361702	0.588283	-3.60931	Down
	DAPP1	-0.302027	4.6998	-2.15479	0.0361839	0.588283	-3.60958	Down
	PPP1R11	-0.576399	8.22469	-2.15478	0.0361853	0.588283	-3.6096	Down
	SNRPB2	-0.633044	8.58615	-2.15328	0.0363091	0.588283	-3.612	Down
	LDHB	-0.549729	9.79235	-2.15315	0.0363199	0.588283	-3.61221	Down
	MACROH2A1	-0.324445	4.86015	-2.15229	0.0363918	0.588502	-3.61359	Down
	CCT7	-0.482281	5.17467	-2.15193	0.036421	0.588506	-3.61415	Down
	ATP2A2	-0.518938	5.9439	-2.15027	0.0365595	0.588564	-3.61681	Down
	LOC100131532	-0.166459	4.36354	-2.14997	0.0365843	0.588564	-3.61729	Down
	SSR4	-0.275958	9.33915	-2.14986	0.0365939	0.588564	-3.61747	Down
	OSTM1	-0.288091	4.79245	-2.14913	0.0366547	0.588564	-3.61864	Down
	ASCC3	-0.541904	6.00114	-2.14871	0.0366896	0.588564	-3.6193	Down
	VBP1	-0.59065	6.19541	-2.14867	0.0366927	0.588564	-3.61936	Down
	ATP6V0A2	-0.330678	5.70889	-2.14851	0.0367061	0.588564	-3.61962	Down
	RPL36A	-0.554712	7.45432	-2.14801	0.0367481	0.588786	-3.62042	Down
	CPNE7	-0.329901	4.53298	-2.14653	0.0368724	0.589565	-3.62278	Down
	HEATR5B	-0.435843	6.44673	-2.14592	0.0369235	0.589565	-3.62375	Down
	MYL12B	-0.550403	10.2326	-2.14412	0.0370754	0.59086	-3.62663	Down
	TTC5	-0.422303	5.56461	-2.14237	0.0372237	0.591373	-3.62942	Down
	ANKRD49	-0.675157	6.76749	-2.14169	0.0372808	0.591373	-3.6305	Down
	SAMD8	-0.278927	4.93453	-2.14129	0.0373146	0.591373	-3.63113	Down
	TMED10P1	-0.865563	7.53144	-2.14024	0.0374037	0.591373	-3.6328	Down
	CNOT3	-0.10228	4.41972	-2.14001	0.0374233	0.591373	-3.63317	Down
	ORAI1	-0.362302	5.05575	-2.13968	0.0374514	0.591373	-3.63369	Down
	SNORD18A	-0.257272	4.62639	-2.13911	0.0375006	0.591373	-3.63461	Down
	BMS1P4	-0.122853	4.38396	-2.13867	0.0375376	0.591373	-3.6353	Down
	RNY3	-0.632888	7.67483	-2.13801	0.0375938	0.591373	-3.63635	Down
	AGPAT1	-0.277699	4.78337	-2.13786	0.0376069	0.591373	-3.63659	Down
	PIGH	-0.436675	6.10221	-2.13758	0.037631	0.591373	-3.63704	Down
	MAPK6	-0.54979	5.75399	-2.13748	0.0376394	0.591373	-3.6372	Down
	MICU2	-0.733887	7.66318	-2.13579	0.0377846	0.592398	-3.63989	Down
	FBXO4	-0.321441	4.83887	-2.13494	0.0378572	0.592398	-3.64123	Down
	CDKAL1	-0.219331	4.60757	-2.13475	0.0378738	0.592398	-3.64154	Down
	ST8SIA1	-0.315973	4.88022	-2.13411	0.0379283	0.592528	-3.64255	Down
	SERPINB1	-0.622625	7.22514	-2.13359	0.0379735	0.592528	-3.64338	Down
	ATP6V1E2	-0.32832	4.9943	-2.13256	0.0380625	0.593474	-3.64502	Down
	FBXL16	-0.421226	5.29332	-2.12966	0.0383136	0.595267	-3.64962	Down
	TMEM14B	-0.738527	6.9809	-2.1295	0.0383278	0.595267	-3.64987	Down
	CUL1	-0.52249	7.25407	-2.12939	0.0383366	0.595267	-3.65004	Down
	LOC374443	-0.310805	4.9613	-2.12919	0.038354	0.595267	-3.65035	Down
	MARK2	-0.103338	4.36403	-2.12882	0.0383868	0.595267	-3.65095	Down
	EIPR1	-0.477705	6.65957	-2.12828	0.0384337	0.595267	-3.6518	Down
	PDS5A	-0.654198	6.70392	-2.12763	0.0384906	0.595314	-3.65284	Down
	VPS25	-0.240552	4.84263	-2.12411	0.0387986	0.597351	-3.65841	Down
	RABGEF1P1	-0.24918	4.80145	-2.12337	0.0388634	0.597351	-3.65958	Down
	OTUD4	-0.6108	5.88995	-2.12305	0.0388915	0.597351	-3.66008	Down
	ANP32A-IT1	-0.447385	5.52535	-2.12283	0.0389111	0.597351	-3.66043	Down
	SETD2	-0.666115	8.23126	-2.12217	0.0389693	0.597608	-3.66148	Down
	RAB13	-0.185743	4.37677	-2.1216	0.0390197	0.597608	-3.66238	Down
	METTL5	-0.661583	6.2141	-2.12113	0.0390604	0.597608	-3.66311	Down
	SMNDC1	-0.615388	6.89817	-2.12102	0.0390708	0.597608	-3.6633	Down
	ALKBH5	-0.591371	10.097	-2.11831	0.0393107	0.599962	-3.66757	Down
	NBDY	-0.699735	8.91954	-2.11737	0.0393942	0.600797	-3.66905	Down
	PDCD7	-0.453059	5.93173	-2.11678	0.0394466	0.600921	-3.66998	Down
	UBE2H	-0.222749	4.65168	-2.11599	0.0395173	0.600921	-3.67123	Down
	CGGBP1	-0.407512	8.80148	-2.11376	0.0397168	0.602266	-3.67475	Down
	MAD2L1	-0.34583	5.11392	-2.11302	0.0397831	0.602266	-3.67591	Down
	LEF1	-0.806809	9.53137	-2.11292	0.0397923	0.602266	-3.67608	Down
	GSK3B	-0.478933	7.71814	-2.11243	0.0398361	0.602266	-3.67684	Down
	ATP5F1EP2	-0.298723	10.5672	-2.11143	0.0399264	0.602497	-3.67843	Down
	LRIG1	-0.573687	6.46053	-2.11072	0.0399898	0.602497	-3.67953	Down
	RSU1	-0.642306	6.67379	-2.11034	0.0400243	0.602497	-3.68013	Down
	ERH	-0.46139	7.38141	-2.10938	0.0401111	0.602541	-3.68165	Down
	FOXP1	-0.367367	5.68937	-2.10866	0.0401757	0.602541	-3.68277	Down
	RPL10	-0.434001	12.4602	-2.10838	0.0402018	0.602541	-3.68322	Down
	GMCL1	-0.489598	6.52825	-2.10801	0.0402348	0.602541	-3.68379	Down
	IFT27	-0.250668	5.14382	-2.108	0.0402358	0.602541	-3.68381	Down
	MAIP1	-0.523447	6.3916	-2.10776	0.0402578	0.602541	-3.68419	Down
	ARID3B	-0.466972	7.43148	-2.10338	0.0406571	0.606613	-3.69108	Down
	MPHOSPH10	-0.420257	7.52345	-2.10318	0.0406749	0.606613	-3.69139	Down
	DSC1	-0.220592	4.67469	-2.1018	0.0408016	0.607692	-3.69355	Down
	TUBB1	-0.383587	4.72212	-2.10144	0.0408345	0.607692	-3.69412	Down
	DVL3	-0.380608	5.4077	-2.10036	0.0409337	0.608189	-3.69581	Down
	COMMD3	-0.769957	8.0482	-2.09993	0.0409734	0.608189	-3.69649	Down
	ACP6	-0.235665	4.98772	-2.09976	0.0409887	0.608189	-3.69675	Down
	DGLUCY	-0.492523	7.69557	-2.0986	0.0410959	0.608189	-3.69857	Down
	BHLHE40	-0.535219	9.70448	-2.09813	0.0411393	0.608189	-3.6993	Down
	CD74	-0.48062	9.11891	-2.09781	0.0411691	0.608189	-3.69981	Down
	CNOT6L	-0.681698	7.25444	-2.0962	0.0413181	0.608189	-3.70232	Down
	PRRC2C	-0.853863	7.99129	-2.09604	0.0413332	0.608189	-3.70258	Down
	DDX60L	-0.369727	5.28942	-2.09549	0.0413839	0.608506	-3.70343	Down
	RIDA	-0.248134	4.74317	-2.09412	0.0415114	0.609203	-3.70558	Down
	BBX	-0.866382	7.86374	-2.09371	0.0415496	0.609203	-3.70622	Down
	MTX2	-0.320891	5.34126	-2.0937	0.0415508	0.609203	-3.70624	Down
	C2CD5	-0.791839	8.04336	-2.09305	0.0416116	0.609203	-3.70726	Down
	ELF2	-0.601266	8.17343	-2.09252	0.0416613	0.609203	-3.70809	Down
	LOC644936	-0.884833	8.01511	-2.09248	0.0416644	0.609203	-3.70814	Down
	PARG	-0.300755	5.08436	-2.09084	0.0418179	0.609816	-3.71071	Down
	OAS3	-0.44419	5.38641	-2.09042	0.0418575	0.609816	-3.71136	Down
	SNORD50B	-0.110424	4.47804	-2.08973	0.0419223	0.609816	-3.71244	Down
	RAB8B	-0.543692	9.16336	-2.08824	0.042063	0.609816	-3.71478	Down
	IFI27L2	-0.478841	6.6804	-2.08779	0.0421049	0.609816	-3.71547	Down
	ZMIZ1	-0.589096	6.41001	-2.08769	0.0421146	0.609816	-3.71563	Down
	CCDC112	-0.242899	4.99834	-2.08647	0.04223	0.610109	-3.71754	Down
	AIFM2	-0.140604	4.39617	-2.08486	0.0423826	0.610922	-3.72005	Down
	WIPF1	-0.790141	6.93228	-2.08456	0.0424112	0.610922	-3.72052	Down
	TATDN2	-0.557398	7.21936	-2.08434	0.0424322	0.610922	-3.72086	Down
	TNFRSF4	-0.35132	4.55628	-2.08226	0.0426302	0.611504	-3.7241	Down
	MMGT1	-0.630495	8.79309	-2.08212	0.0426429	0.611504	-3.72431	Down
	UBA6	-0.564228	6.86944	-2.08184	0.0426699	0.611504	-3.72475	Down
	ABCE1	-0.655322	6.46328	-2.08029	0.0428184	0.612374	-3.72717	Down
	BCL11B	-0.99346	8.62907	-2.07907	0.0429345	0.612525	-3.72905	Down
	USE1	-0.248159	4.86636	-2.07888	0.0429531	0.612525	-3.72935	Down
	ORMDL1	-0.693944	8.56071	-2.07883	0.0429582	0.612525	-3.72944	Down
	ZNF350	-0.248217	4.91798	-2.07842	0.0429976	0.612525	-3.73008	Down
	XRN2	-0.540009	6.69013	-2.07834	0.0430048	0.612525	-3.73019	Down
	ZZEF1	-0.685085	7.56308	-2.07646	0.0431863	0.614006	-3.73312	Down
	CAMK4	-0.432626	6.32823	-2.07537	0.0432908	0.614006	-3.7348	Down
	TSPAN6	-0.183077	4.38984	-2.07512	0.0433152	0.614006	-3.73519	Down
	CEBPG	-0.508401	6.65556	-2.07483	0.0433437	0.614006	-3.73565	Down
	PPP1R12A	-0.565228	6.34016	-2.07395	0.0434284	0.61479	-3.73701	Down
	MARCHF7	-0.745272	7.83688	-2.07268	0.0435522	0.614908	-3.73899	Down
	MRPL34	-0.569369	6.88605	-2.07246	0.0435733	0.614908	-3.73933	Down
	SPG21	-0.455101	5.2985	-2.07235	0.0435838	0.614908	-3.73949	Down
	AFAP1L1	-0.218719	4.52807	-2.07095	0.0437201	0.615999	-3.74166	Down
	NPIPB13	-0.55032	7.81118	-2.07019	0.0437948	0.616002	-3.74285	Down
	RPSAP9	-0.472245	12.6592	-2.06916	0.0438948	0.616385	-3.74444	Down
	DUSP28	-0.482417	6.15519	-2.06785	0.0440238	0.616832	-3.74648	Down
	C12orf75	-0.536939	6.25352	-2.06741	0.0440667	0.616832	-3.74715	Down
	SH2B3	-0.61509	7.86403	-2.0673	0.0440773	0.616832	-3.74732	Down
	UBE2Q2	-0.626289	8.02462	-2.06612	0.0441929	0.617285	-3.74914	Down
	UBE2B	-0.236961	4.92991	-2.06488	0.0443159	0.617831	-3.75107	Down
	RWDD1	-0.427165	5.51538	-2.06369	0.0444332	0.618484	-3.75291	Down
	COX8A	-0.473851	8.70809	-2.0626	0.044541	0.618484	-3.7546	Down
	KHDC4	-0.637029	6.86477	-2.06248	0.0445531	0.618484	-3.75478	Down
	DCPS	-0.35954	5.55058	-2.06198	0.0446027	0.618484	-3.75556	Down
	UCP2	-0.740449	7.22997	-2.06172	0.0446284	0.618484	-3.75596	Down
	PHB2	-0.568742	7.52912	-2.06048	0.0447508	0.618484	-3.75786	Down
	FAM167A	-0.234971	4.40305	-2.05956	0.0448433	0.618484	-3.75929	Down
	FEM1C	-0.582357	8.07261	-2.0585	0.0449484	0.618484	-3.76092	Down
	HERC1	-0.811817	8.32934	-2.05829	0.0449696	0.618484	-3.76125	Down
	RFX3	-0.370134	5.69807	-2.05776	0.0450229	0.618484	-3.76207	Down
	PHF3	-0.569644	9.8872	-2.05729	0.0450701	0.618484	-3.7628	Down
	ANKRA2	-0.515238	6.64539	-2.05711	0.0450877	0.618484	-3.76307	Down
	SLC12A2-DT	-0.246345	4.85146	-2.05643	0.0451554	0.618484	-3.76411	Down
	CCDC115	-0.519307	6.42518	-2.05628	0.0451713	0.618484	-3.76435	Down
	SDHAF4	-0.124776	4.56245	-2.05533	0.0452664	0.618484	-3.76581	Down
	TRAPPC8	-0.66982	7.17922	-2.05424	0.0453756	0.618484	-3.76749	Down
	ZNF271P	-0.397514	5.21534	-2.05424	0.0453763	0.618484	-3.7675	Down
	TSC22D2	-0.54233	5.8787	-2.0539	0.0454098	0.618484	-3.76801	Down
	SH3GLB1	-0.532688	7.02362	-2.05319	0.0454822	0.618484	-3.76911	Down
	FOXJ3	-0.702203	8.5729	-2.05308	0.0454925	0.618484	-3.76927	Down
	RILPL1	-0.417983	5.97336	-2.05303	0.0454977	0.618484	-3.76935	Down
	CSNK2B	-0.435811	8.55994	-2.05275	0.0455263	0.618484	-3.76979	Down
	RPS5	-0.414662	10.6888	-2.05268	0.0455332	0.618484	-3.76989	Down
	NUP153	-0.627507	6.72487	-2.05226	0.0455757	0.618484	-3.77054	Down
	SRM	-0.355909	6.36643	-2.05226	0.0455761	0.618484	-3.77055	Down
	NR2C2AP	-0.345471	6.14942	-2.05116	0.0456868	0.618837	-3.77223	Down
	ARHGAP30	-0.582111	8.55355	-2.05063	0.0457404	0.61902	-3.77304	Down
	TC2N	-0.669802	6.61324	-2.05007	0.0457975	0.619392	-3.77391	Down
	MICAL2	-0.193686	4.38895	-2.04871	0.0459357	0.619521	-3.776	Down
	NDRG3	-0.563934	7.01328	-2.04852	0.0459552	0.619521	-3.77629	Down
	MBD3L3	-0.161963	4.32302	-2.04697	0.0461134	0.620895	-3.77868	Down
	LSM14A	-0.499291	9.46969	-2.04651	0.0461605	0.620895	-3.77939	Down
	SDR39U1	-0.114501	4.40625	-2.0462	0.046192	0.620895	-3.77986	Down
	DNAJC9	-0.725183	7.48283	-2.04473	0.0463424	0.620895	-3.78211	Down
	AKAP10	-0.341092	5.08854	-2.04446	0.0463702	0.620895	-3.78253	Down
	BICRA	-0.469084	7.07566	-2.04377	0.0464408	0.620895	-3.78358	Down
	DDT	-0.772921	8.25191	-2.04314	0.0465052	0.620895	-3.78455	Down
	GADD45A	-0.389948	5.42831	-2.04309	0.0465103	0.620895	-3.78462	Down
	MRI1	-0.766407	7.53027	-2.04268	0.0465531	0.620895	-3.78526	Down
	PIM3	-0.639285	7.31764	-2.04207	0.0466153	0.620895	-3.78619	Down
	BBS2	-0.592671	7.13608	-2.04184	0.0466391	0.620895	-3.78654	Down
	ZNF548	-0.613771	6.71431	-2.04184	0.0466398	0.620895	-3.78655	Down
	STAMBPL1	-0.734653	7.33528	-2.04169	0.0466545	0.620895	-3.78677	Down
	TPH1	-0.110872	4.33087	-2.04161	0.0466635	0.620895	-3.7869	Down
	SDHAF3	-0.349581	5.01864	-2.04116	0.0467098	0.620895	-3.78759	Down
	RCE1	-0.467096	6.11488	-2.0408	0.0467469	0.620895	-3.78814	Down
	GPN1	-0.631463	7.62675	-2.04058	0.0467698	0.620895	-3.78848	Down
	CCDC86	-0.34488	5.29731	-2.0393	0.0469021	0.620945	-3.79044	Down
	RPS15A	-0.672328	11.3924	-2.03893	0.0469402	0.620945	-3.791	Down
	RPL26	-0.519723	5.64515	-2.03852	0.0469833	0.62097	-3.79164	Down
	PSMD10	-0.64015	6.73004	-2.03733	0.047107	0.621251	-3.79346	Down
	COX7B	-0.512381	7.39845	-2.03557	0.0472896	0.622656	-3.79614	Down
	GPX1	-0.423197	7.15576	-2.03417	0.0474363	0.623383	-3.79828	Down
	LANCL1	-0.654405	6.68433	-2.03345	0.047512	0.623383	-3.79939	Down
	DENND5A	-0.818035	7.52054	-2.03315	0.047543	0.623383	-3.79984	Down
	RPS18	-0.327754	11.4684	-2.03194	0.0476696	0.623383	-3.80168	Down
	TADA2B	-0.547786	6.65373	-2.03193	0.0476712	0.623383	-3.80171	Down
	CCDC92	-0.616333	7.12312	-2.0317	0.0476956	0.623383	-3.80206	Down
	HNRNPU	-0.402956	6.17565	-2.0315	0.0477158	0.623383	-3.80235	Down
	SELENOT	-0.330374	5.41164	-2.03069	0.0478013	0.623505	-3.80359	Down
	HLA-B	-0.381066	12.1012	-2.0289	0.0479905	0.624953	-3.80633	Down
	CNOT7	-0.59589	7.02756	-2.02723	0.0481675	0.625376	-3.80888	Down
	H1-10	-0.499773	8.15048	-2.02713	0.0481783	0.625376	-3.80903	Down
	KDM2A	-0.403085	8.80141	-2.02694	0.0481979	0.625376	-3.80931	Down
	TMBIM6	-0.489185	10.2185	-2.02616	0.048281	0.625856	-3.8105	Down
	SMC3	-0.637393	7.30209	-2.02523	0.0483801	0.626094	-3.81192	Down
	BZW2	-0.616621	6.40072	-2.02507	0.0483973	0.626094	-3.81217	Down
	KCNJ15	-0.213516	4.37144	-2.02413	0.0484974	0.626094	-3.8136	Down
	FAF1	-0.289885	5.0974	-2.0241	0.0485005	0.626094	-3.81364	Down
	MYNN	-0.436127	5.82201	-2.02409	0.048501	0.626094	-3.81365	Down
	TCAIM	-0.116186	4.40954	-2.02402	0.0485089	0.626094	-3.81376	Down
	STN1	-0.449449	6.65406	-2.02195	0.0487295	0.628381	-3.8169	Down
	EID2	-0.453011	5.31862	-2.02021	0.048917	0.629054	-3.81956	Down
	SEPTIN6	-0.750991	6.9715	-2.02019	0.0489185	0.629054	-3.81958	Down
	TOMM5	-0.482886	6.09795	-2.02019	0.0489187	0.629054	-3.81958	Down
	EPRS1	-0.507423	7.93596	-2.01851	0.0490999	0.630336	-3.82214	Down
	ILF3-DT	-0.441633	5.86624	-2.01842	0.0491089	0.630336	-3.82227	Down
	CCDC124	-0.142946	4.496	-2.01768	0.0491893	0.630878	-3.8234	Down
	TMSB10	-0.304162	11.7648	-2.01673	0.0492914	0.630878	-3.82483	Down
	MICOS13	-0.453018	6.396	-2.01664	0.0493019	0.630878	-3.82498	Down
	NGRN	-0.366119	5.05576	-2.01621	0.0493486	0.631088	-3.82563	Down
	PPTC7	-0.744225	7.13001	-2.01489	0.0494918	0.632147	-3.82764	Down
	RAB3GAP2	-0.436004	6.38052	-2.01437	0.0495476	0.632473	-3.82842	Down
	SIAH2	-0.518119	6.44316	-2.01405	0.0495822	0.632529	-3.8289	Down
	CPNE3	-0.773178	7.07472	-2.01316	0.0496797	0.632608	-3.83026	Down
	RPF1	-0.524224	6.91441	-2.01288	0.0497094	0.632608	-3.83067	Down
	HBP1	-0.548387	6.91725	-2.01174	0.0498338	0.633805	-3.8324	Down
AF
	ANGPTL2	1.03216	7.52534	6.40337	2.66127e-08	0.0003628	8.58083	Up
	CHGB	1.21312	7.41956	6.33368	3.48595e-08	0.0003628	8.3402	Up
	RCAN1	0.867803	7.37116	5.91896	1.71959e-07	0.00089833	6.91561	Up
	OSBPL2	0.35965	5.38099	5.08751	3.89757e-06	0.00475493	4.12448	Up
	TRDN-AS1	1.02082	4.03165	5.02134	4.96619e-06	0.00533018	3.90776	Up
	KCNK3	0.808193	6.90508	5.01291	5.12148e-06	0.00533018	3.88023	Up
	LINC03002	0.728349	6.68429	4.93702	6.75172e-06	0.00638805	3.63311	Up
	EXT1	0.688049	7.57243	4.89553	7.84835e-06	0.00639136	3.49855	Up
	COLQ	1.39841	5.88996	4.86787	8.67414e-06	0.00639136	3.40912	Up
	BNIP3	0.539152	6.96117	4.85177	9.19342e-06	0.00639136	3.35715	Up
	STING1	0.594069	5.93725	4.84906	9.28396e-06	0.00639136	3.34839	Up
	DHRS9	0.904031	8.32419	4.84244	9.50825e-06	0.00639136	3.32705	Up
	EIF4B	0.360335	8.31401	4.8164	1.04438e-05	0.00656722	3.24318	Up
	ZNF106	0.430792	10.4408	4.80896	1.07271e-05	0.00656722	3.21926	Up
	SLC6A6	0.348433	3.18162	4.75951	1.28114e-05	0.00740751	3.06059	Up
	USP46	0.808694	4.89317	4.63935	1.96664e-05	0.0102339	2.67781	Up
	MARCHF3	0.658177	5.53709	4.58307	2.40029e-05	0.0116024	2.49994	Up
	HEXB	0.500883	8.13598	4.5825	2.40517e-05	0.0116024	2.49813	Up
	CSRP3	0.409257	11.9466	4.5706	2.50832e-05	0.0116024	2.46065	Up
	PDE8B	0.813751	5.43253	4.53837	2.80996e-05	0.0124445	2.35932	Up
	DKK3	0.493819	10.8405	4.52875	2.90655e-05	0.0126041	2.32917	Up
	YWHAQ	0.461916	9.37228	4.45712	3.73562e-05	0.0155514	2.10535	Up
	PTPDC1	0.318253	6.17008	4.42123	4.23346e-05	0.0166813	1.99382	Up
	DGKI	0.731235	3.86947	4.41616	4.30879e-05	0.0166813	1.9781	Up
	CTNS	0.324832	4.80998	4.41491	4.32761e-05	0.0166813	1.97422	Up
	RASL11B	0.66067	7.09307	4.35571	5.31369e-05	0.019712	1.79131	Up
	ZCCHC10	0.384027	4.57637	4.35116	5.39795e-05	0.019712	1.7773	Up
	COMP	1.29945	4.32011	4.33069	5.79315e-05	0.0201	1.71437	Up
	ST8SIA5	0.460483	3.91469	4.33065	5.7939e-05	0.0201	1.71425	Up
	RNF34	0.250698	6.55564	4.30689	6.28824e-05	0.0214431	1.64134	Up
	EHD3	0.654783	6.75974	4.30235	6.3871e-05	0.0214431	1.62746	Up
	LINC00339	0.601365	5.1956	4.28282	6.83035e-05	0.0220829	1.56773	Up
	C1orf43	0.363691	3.80177	4.26025	7.37975e-05	0.0232742	1.49887	Up
	TANGO2	0.333695	7.75682	4.2514	7.60684e-05	0.0232848	1.4719	Up
	RIMKLA	0.298707	4.51211	4.19564	9.2001e-05	0.0265972	1.30275	Up
	LBH	0.728018	6.79027	4.17793	9.77047e-05	0.0278592	1.24927	Up
	DENND5A	0.23841	8.34546	4.16565	0.000101861	0.0281042	1.21223	Up
	EGLN1	0.439879	4.381	4.16462	0.000102216	0.0281042	1.20914	Up
	SPR	0.303249	7.19455	4.15964	0.000103957	0.0281042	1.19413	Up
	RPL3L	0.921537	7.01876	4.15962	0.000103965	0.0281042	1.19406	Up
	SCRN1	0.368443	6.04293	4.14429	0.0001095	0.0292209	1.14797	Up
	MTFR1	0.288029	3.30963	4.1369	0.000112268	0.0295805	1.12578	Up
	LDHB	0.275967	12.1391	4.11349	0.000121497	0.0312217	1.05559	Up
	AKAP6	0.449678	4.9583	4.10942	0.000123173	0.0312665	1.04342	Up
	REEP5	0.372756	8.47474	4.09867	0.000127712	0.032028	1.01128	Up
	UNC5B-AS1	0.857235	5.07421	4.0817	0.000135207	0.0331097	0.960644	Up
	MTCL1	0.770333	4.8345	4.07732	0.000137211	0.0332098	0.94758	Up
	FASTKD1	0.385841	7.65586	4.05033	0.000150199	0.035128	0.867296	Up
	SRPX2	0.608983	3.51427	4.03407	0.000158583	0.0358794	0.819097	Up
	PPCDC	0.272909	3.97293	4.02465	0.000163649	0.0362379	0.791196	Up
	XPC	0.364537	6.96217	4.01192	0.000170739	0.0374098	0.753574	Up
	NUDT16	0.468731	4.31458	4.00768	0.000173168	0.0374153	0.741043	Up
	CCDC141	0.375808	3.83502	4.00017	0.000177552	0.0374153	0.718871	Up
	XYLT1	0.494978	5.80937	3.99949	0.00017795	0.0374153	0.716886	Up
	NDUFAF7	0.267643	3.96174	3.99353	0.000181514	0.0375369	0.699304	Up
	TNNI3	0.191351	13.0421	3.97914	0.000190396	0.0388538	0.656945	Up
	SNX4	0.343058	3.67911	3.97501	0.000193019	0.0390067	0.644816	Up
	IGFBP2	1.34807	8.79983	3.95786	0.0002043	0.0390813	0.594468	Up
	GPNMB	0.577285	5.12544	3.94925	0.0002102	0.0397406	0.56924	Up
	KDELR3	0.591939	5.22641	3.94678	0.000211925	0.0397406	0.561999	Up
	TYW3	0.351931	5.84298	3.89436	0.000251852	0.0451922	0.40912	Up
	ALPK3	0.407937	7.21732	3.88173	0.000262503	0.046623	0.372454	Up
	SLC25A5	0.434848	9.1693	3.87964	0.000264305	0.046623	0.366399	Up
	FIBP	0.315551	7.63128	3.87102	0.000271878	0.0466732	0.3414	Up
	KIFAP3	0.553501	7.85418	3.86946	0.000273265	0.0466732	0.336895	Up
	GALNT10	0.222312	3.44742	3.84933	0.000291842	0.0485823	0.278706	Up
	ORMDL3	0.317287	6.63534	3.82172	0.000319307	0.0507845	0.199167	Up
	P2RX5	0.526983	4.74782	3.81943	0.000321695	0.0507845	0.19258	Up
	SGPL1	0.141975	2.89389	3.81346	0.000327998	0.0513329	0.175425	Up
	CYP26B1	0.59572	4.21883	3.79825	0.000344591	0.0527401	0.131807	Up
	BACH2	0.293732	3.16634	3.77882	0.000366966	0.0540966	0.0762211	Up
	PI4KA	0.325261	6.12075	3.7738	0.000372958	0.0540966	0.0619127	Up
	GARS1	0.217868	8.0915	3.77274	0.000374245	0.0540966	0.0588706	Up
	LILRB2	0.230105	3.63057	3.75504	0.000396234	0.0566233	0.00844851	Up
	BPNT2	0.303813	4.81726	3.75431	0.000397165	0.0566233	0.00637506	Up
	GPN2	0.294731	4.5501	3.74985	0.000402912	0.0568565	-0.0063085	Up
	CALU	0.604427	7.56018	3.74881	0.000404265	0.0568565	-0.00926748	Up
	CCZ1	0.11132	3.0453	3.745	0.000409261	0.0571729	-0.0201116	Up
	HTRA1	0.449039	8.66479	3.73255	0.000425975	0.0585416	-0.0554426	Up
	NPPB	1.7376	12.0333	3.72961	0.000430012	0.0585416	-0.0637677	Up
	CMYA5	0.246027	11.9623	3.7294	0.000430308	0.0585416	-0.0643763	Up
	NOX4	0.433412	3.48304	3.71641	0.000448623	0.0598595	-0.101155	Up
	DNAJA4	0.298489	3.07846	3.70768	0.000461342	0.0602964	-0.125819	Up
	ICMT	0.342458	7.07396	3.70701	0.00046234	0.0602964	-0.127725	Up
	LINC02517	0.431277	4.94549	3.69679	0.000477704	0.0609577	-0.156559	Up
	ESRRB	0.224811	3.23075	3.69024	0.000487801	0.0612718	-0.175003	Up
	EXOC3	0.267413	6.8831	3.6897	0.000488644	0.0612718	-0.176525	Up
	DKFZP586I1420	0.389055	5.52143	3.68661	0.000493492	0.0615093	-0.185231	Up
	ST3GAL1	0.44106	7.71713	3.66802	0.000523617	0.0637373	-0.237465	Up
	ETV5	0.60407	5.21178	3.66529	0.000528198	0.0639212	-0.245143	Up
	NANS	0.297049	6.48426	3.66339	0.00053139	0.0639358	-0.250453	Up
	FGF1	0.357935	3.7929	3.65564	0.00054465	0.0647822	-0.272171	Up
	WDR48	0.350723	6.15305	3.64515	0.000563104	0.0665967	-0.301528	Up
	H4C8	0.119723	2.81053	3.63985	0.000572652	0.0673432	-0.316338	Up
	WIPI1	0.499485	6.60529	3.63657	0.000578637	0.0675938	-0.325495	Up
	LDLRAP1	0.278201	4.90949	3.63514	0.000581278	0.0675938	-0.329505	Up
	RBM19	0.276856	3.67359	3.63329	0.000584686	0.0676124	-0.334654	Up
	SNHG33	0.357101	5.84474	3.62841	0.0005938	0.0682159	-0.348274	Up
	ATRIP	0.239675	4.24985	3.627	0.000596459	0.0682159	-0.35221	Up
	AGAP2-AS1	0.142124	3.01165	3.61936	0.000611043	0.069502	-0.373479	Up
	OGFOD3	0.330196	5.02791	3.61204	0.000625348	0.0703601	-0.39385	Up
	KBTBD11	0.304325	4.22006	3.60365	0.00064212	0.0707262	-0.417144	Up
	ABHD18	0.527758	4.32309	3.60296	0.000643525	0.0707262	-0.419068	Up
	GMPPB	0.264664	5.50393	3.58787	0.00067486	0.0727748	-0.460902	Up
	NEIL2	0.337065	4.93493	3.58626	0.000678276	0.0727748	-0.465344	Up
	PRICKLE1	0.542386	7.33762	3.57308	0.000706962	0.0745875	-0.501777	Up
	LINC01241	0.126542	2.8452	3.57151	0.000710477	0.0745875	-0.506139	Up
	LDHD	0.395429	6.14316	3.56874	0.000716671	0.0745875	-0.513771	Up
	CTSB	0.502294	9.53667	3.5539	0.000750787	0.0773646	-0.554658	Up
	GPX7	0.362283	4.06555	3.55139	0.000756709	0.0775906	-0.561563	Up
	HOMER3	0.341128	5.01911	3.54133	0.000780916	0.0790039	-0.589237	Up
	PAQR4	0.318776	4.22173	3.53623	0.000793447	0.0797855	-0.603224	Up
	ABCC9	0.369686	3.88286	3.52684	0.000817051	0.0812898	-0.628977	Up
	SH3RF3	0.354054	5.37236	3.52563	0.00082014	0.0812898	-0.632292	Up
	CCDC69	0.364179	7.84693	3.52411	0.000824029	0.0812898	-0.636447	Up
	DNAJC10	0.232126	4.06581	3.51767	0.00084072	0.0825453	-0.654059	Up
	FRMD3	0.449836	7.32058	3.50206	0.00088256	0.0862464	-0.696703	Up
	COL21A1	0.509353	7.74877	3.49891	0.000891221	0.0866858	-0.705275	Up
	FAM83A	0.111287	2.77618	3.49	0.000916207	0.0883128	-0.729542	Up
	TMED3	0.437912	5.92376	3.4864	0.000926503	0.0888717	-0.739348	Up
	POPDC3	0.442749	7.50547	3.47819	0.000950368	0.0903284	-0.761662	Up
	LOC101928658	0.173162	2.86254	3.4759	0.000957104	0.0904786	-0.767857	Up
	SLC16A1-AS1	0.189049	3.227	3.4723	0.000967844	0.0905131	-0.777647	Up
	HINFP	0.21158	4.61472	3.46177	0.000999848	0.0920878	-0.806178	Up
	TBC1D2	0.161152	3.58926	3.45596	0.00101793	0.0929309	-0.821894	Up
	DPAGT1	0.21249	5.27852	3.45155	0.00103186	0.0933837	-0.833812	Up
	ABTB2	0.48417	6.6411	3.44656	0.00104784	0.093697	-0.847278	Up
	ENOX1	0.360876	3.57646	3.4451	0.00105257	0.093697	-0.851225	Up
	GZF1	0.261451	6.90016	3.43407	0.00108891	0.0964498	-0.880976	Up
	HTR2B	0.592088	3.6742	3.42978	0.00110334	0.0973134	-0.892506	Up
	GSEC	0.21113	3.28642	3.42394	0.00112332	0.0986579	-0.908231	Up
	SOCS2	0.242058	2.98843	3.42068	0.0011346	0.0987557	-0.916985	Up
	USP46-DT	0.19731	3.54144	3.41384	0.00115863	0.099535	-0.935339	Up
	HDLBP	0.214032	8.07522	3.41289	0.001162	0.099535	-0.93788	Up
	ZNF546	0.10448	2.72726	3.39918	0.00121181	0.102954	-0.974629	Up
	RELN	1.11634	6.71302	3.39158	0.00124025	0.104096	-0.99493	Up
	DNAJC13	0.237705	4.00716	3.381	0.00128094	0.106226	-1.02318	Up
	LTBP2	0.821445	8.0631	3.37467	0.00130589	0.107016	-1.04005	Up
	NEK7	0.317422	9.69786	3.37213	0.001316	0.107421	-1.0468	Up
	EXOSC7	0.242361	6.9188	3.36655	0.00133853	0.107792	-1.06165	Up
	CPLX1	0.739104	4.79382	3.36585	0.00134138	0.107792	-1.06351	Up
	SYT11	0.314758	3.5916	3.36264	0.00135452	0.108024	-1.07203	Up
	ALDH18A1	0.220841	4.40121	3.36063	0.00136285	0.108274	-1.07739	Up
	TNC	0.885515	4.96651	3.35619	0.00138134	0.109325	-1.08917	Up
	LOC730101	0.275717	3.40197	3.34632	0.00142329	0.111262	-1.11532	Up
	PPP1R12C	0.368752	6.99523	3.34323	0.00143669	0.111585	-1.12351	Up
	MDFIC	0.482094	4.47661	3.34091	0.00144682	0.111596	-1.12965	Up
	RGS3	0.289011	8.83397	3.32374	0.0015239	0.116618	-1.175	Up
	DUSP3	0.252628	9.44672	3.3194	0.00154396	0.117506	-1.18642	Up
	TSPAN5	0.239411	3.5282	3.31638	0.00155809	0.117506	-1.19437	Up
	CCDC50	0.305864	7.22547	3.30725	0.00160156	0.120348	-1.2184	Up
	YIPF1	0.149571	6.05063	3.30176	0.0016282	0.121373	-1.2328	Up
	TLCD5	0.320474	4.30418	3.2962	0.00165563	0.121373	-1.24738	Up
	HK2	0.675012	5.43991	3.29186	0.00167737	0.122507	-1.25876	Up
	FBXO45	0.374232	4.37063	3.27847	0.00174608	0.125651	-1.29378	Up
	THY1	0.624353	4.83578	3.27456	0.00176667	0.125936	-1.304	Up
	FCER1G	0.242213	3.06816	3.26802	0.00180159	0.127986	-1.32106	Up
	RNPEP	0.208487	6.18629	3.26291	0.0018293	0.128796	-1.33437	Up
	MAPK14	0.221506	6.40103	3.25623	0.00186613	0.129711	-1.35174	Up
	MXRA5	1.0273	7.13482	3.25532	0.00187121	0.129711	-1.35411	Up
	GOSR2	0.275593	4.87322	3.25115	0.00189463	0.130373	-1.36495	Up
	P3H2	0.575274	4.12908	3.24463	0.00193183	0.131728	-1.38189	Up
	RNASEH1-DT	0.197677	3.87227	3.2435	0.00193831	0.131728	-1.38481	Up
	MSANTD3	0.295683	5.24619	3.2373	0.00197441	0.132634	-1.40088	Up
	NPPA	0.186974	14.1326	3.23714	0.00197533	0.132634	-1.40129	Up
	CERK	0.218844	7.62358	3.23192	0.00200625	0.133172	-1.41481	Up
	FKBP14	0.367222	3.83619	3.23065	0.00201382	0.133172	-1.41809	Up
	FOLH1	0.113277	2.84372	3.23025	0.00201624	0.133172	-1.41914	Up
	CD63	0.191056	12.0203	3.21208	0.00212783	0.136976	-1.46602	Up
	DHRS3	0.327957	8.09577	3.2114	0.00213213	0.136976	-1.46778	Up
	SLAMF8	0.144477	3.22155	3.20863	0.00214967	0.137678	-1.47491	Up
	SPRY4	0.461911	5.35613	3.20651	0.00216318	0.137696	-1.48036	Up
	NRK	0.414611	3.18656	3.19785	0.00221927	0.13988	-1.50263	Up
	RAB28	0.17721	3.14708	3.1929	0.00225197	0.140561	-1.51535	Up
	HARS1	0.171656	8.15851	3.19237	0.00225546	0.140561	-1.51669	Up
	ARL4C	0.193403	3.01017	3.18888	0.00227882	0.1407	-1.52565	Up
	OXCT1	0.471809	9.50087	3.18686	0.00229246	0.1407	-1.53084	Up
	GAB2	0.207057	6.88531	3.18572	0.00230015	0.1407	-1.53375	Up
	SGCB	0.213903	7.069	3.18394	0.00231227	0.1407	-1.53832	Up
	ZNF469	0.202628	4.19703	3.18302	0.00231852	0.1407	-1.54067	Up
	APPL2	0.267562	3.60553	3.17911	0.00234534	0.140731	-1.55066	Up
	CES2	0.419665	7.4632	3.17847	0.00234977	0.140731	-1.5523	Up
	DIRAS3	0.905171	4.99462	3.17544	0.00237086	0.141402	-1.56007	Up
	DAP	0.373409	6.82932	3.17065	0.00240446	0.142997	-1.5723	Up
	AK4	0.260208	4.90687	3.16932	0.00241386	0.143147	-1.57569	Up
	PGM3	0.223792	3.46434	3.1683	0.00242109	0.143168	-1.57829	Up
	ATP6V1D	0.165896	9.28071	3.15778	0.00249701	0.144754	-1.6051	Up
	YIPF6	0.254577	4.54706	3.15594	0.00251051	0.144754	-1.60979	Up
	KATNAL1	0.312419	4.28373	3.14641	0.0025816	0.147589	-1.63403	Up
	IPO7	0.316111	8.08943	3.14556	0.00258804	0.147589	-1.63619	Up
	UGGT1	0.29379	4.47339	3.14305	0.00260707	0.148268	-1.64255	Up
	AFG2B	0.155954	2.85891	3.13964	0.00263321	0.148783	-1.65121	Up
	MYPN	0.331086	7.03366	3.13908	0.00263756	0.148783	-1.65264	Up
	APMAP	0.222691	6.78352	3.13765	0.00264855	0.14881	-1.65625	Up
	TMEM43	0.299417	7.37608	3.13671	0.00265583	0.14881	-1.65864	Up
	ATP2B1	0.395808	5.25161	3.13588	0.00266229	0.14881	-1.66074	Up
	YPEL1	0.268495	4.91651	3.13532	0.00266665	0.14881	-1.66216	Up
	TRPV2	0.207867	4.40908	3.13217	0.00269127	0.14924	-1.67014	Up
	DARS2	0.204192	3.49338	3.12897	0.00271655	0.149987	-1.67825	Up
	ORAI1	0.2457	4.32603	3.11964	0.00279141	0.151706	-1.70183	Up
	SLC66A1	0.227696	4.57924	3.1168	0.0028146	0.152148	-1.709	Up
	MICA	0.324304	5.21114	3.11533	0.00282665	0.152148	-1.71271	Up
	ANKRD33B	0.344182	4.28545	3.11507	0.00282879	0.152148	-1.71336	Up
	KLC1	0.288414	6.3945	3.10926	0.002877	0.153271	-1.72801	Up
	ACTN2	0.230321	11.8417	3.10852	0.0028832	0.153271	-1.72988	Up
	TGFBI	0.525083	7.91944	3.10388	0.0029223	0.153271	-1.74155	Up
	LY6G5C	0.160294	2.91742	3.10262	0.00293298	0.153271	-1.74471	Up
	FMNL3	0.137025	3.12571	3.10154	0.00294217	0.153271	-1.74743	Up
	CSF2RB	0.233563	3.41806	3.10072	0.00294918	0.153271	-1.74949	Up
	CXCL16	0.304365	3.57098	3.1003	0.00295277	0.153271	-1.75054	Up
	RRAGC	0.186071	7.14117	3.09767	0.00297539	0.154062	-1.75715	Up
	C11orf24	0.250215	5.98566	3.09543	0.00299479	0.154681	-1.76279	Up
	HPS5	0.239246	4.7877	3.09423	0.00300521	0.154835	-1.76579	Up
	CACTIN	0.172027	4.24425	3.08803	0.00305972	0.156284	-1.78137	Up
	PPP1R3C	0.294142	10.138	3.08676	0.003071	0.15629	-1.78455	Up
	GFPT1	0.243301	3.91586	3.07725	0.00315658	0.158219	-1.80835	Up
	GOLGA4	0.290228	8.25793	3.07385	0.00318768	0.158219	-1.81684	Up
	NT5C2	0.218356	6.41023	3.07209	0.00320397	0.158219	-1.82125	Up
	TMEM131L	0.262524	4.8446	3.07105	0.00321353	0.158219	-1.82383	Up
	TARS1	0.226042	7.75745	3.0709	0.00321499	0.158219	-1.82423	Up
	RICTOR	0.116969	2.83751	3.07086	0.0032153	0.158219	-1.82431	Up
	PREX1	0.217479	3.87511	3.06803	0.00324171	0.158536	-1.83139	Up
	ATP1B4	0.509463	2.98003	3.06655	0.00325553	0.158536	-1.83507	Up
	NDUFS2	0.264102	9.52267	3.06609	0.00325984	0.158536	-1.83622	Up
	SFRP4	0.675652	4.25631	3.06119	0.00330624	0.160045	-1.84845	Up
	RAB29	0.317983	6.23039	3.05463	0.00336926	0.161612	-1.86478	Up
	IL17D	0.400992	4.35295	3.05458	0.00336966	0.161612	-1.86488	Up
	AGTRAP	0.340005	4.35396	3.05045	0.00340997	0.162795	-1.87517	Up
	SURF4	0.258742	6.02171	3.04668	0.00344708	0.163815	-1.88453	Up
	SLC25A15	0.257269	4.09206	3.04497	0.00346403	0.164246	-1.88877	Up
	HSPA4L	0.260345	3.16669	3.04257	0.00348798	0.165005	-1.89473	Up
	STN1	0.267977	6.39849	3.02762	0.00364063	0.168718	-1.93175	Up
	ZBTB47	0.292461	7.40802	3.02067	0.00371377	0.171023	-1.94893	Up
	ODF2	0.279856	3.87822	2.99417	0.00400505	0.180835	-2.01411	Up
	POLR3C	0.169312	4.96647	2.98561	0.00410365	0.183605	-2.03509	Up
	LAPTM5	0.259936	4.27102	2.98505	0.00411015	0.183605	-2.03646	Up
	MYO1F	0.279184	4.36307	2.98461	0.00411531	0.183605	-2.03754	Up
	TBC1D20	0.135607	6.3086	2.98435	0.00411832	0.183605	-2.03817	Up
	AGPAT5	0.175322	3.44928	2.98263	0.00413848	0.183605	-2.04238	Up
	CRYM	0.305874	9.74504	2.98117	0.00415563	0.183605	-2.04595	Up
	TRMT6	0.246135	6.08702	2.98113	0.00415607	0.183605	-2.04604	Up
	PARM1	0.466747	7.90526	2.98053	0.00416318	0.183605	-2.04751	Up
	GATA6-AS1	0.284947	7.83295	2.97946	0.00417582	0.183606	-2.05013	Up
	COL12A1	0.669456	5.86175	2.97898	0.00418151	0.183606	-2.0513	Up
	VIRMA	0.248495	5.7513	2.97827	0.00418991	0.183606	-2.05303	Up
	ACTR2	0.170483	4.03757	2.97628	0.00421359	0.184094	-2.05789	Up
	XPR1	0.346629	5.79797	2.97585	0.00421873	0.184094	-2.05894	Up
	ZNRF1	0.369267	5.85263	2.97436	0.00423658	0.184142	-2.06258	Up
	NKILA	0.128689	3.54816	2.97355	0.00424638	0.184142	-2.06457	Up
	ZNF271P	0.252982	7.20888	2.96637	0.00433348	0.186136	-2.08207	Up
	RFX5	0.205672	5.38285	2.96626	0.00433488	0.186136	-2.08235	Up
	ITGAL	0.18284	3.03824	2.96535	0.004346	0.186136	-2.08456	Up
	EIF3D	0.164533	8.58738	2.9623	0.0043836	0.186594	-2.09198	Up
	ROR1	0.337878	5.24628	2.9575	0.0044434	0.187595	-2.10365	Up
	MICA-AS1	0.332931	4.47491	2.95687	0.0044513	0.187595	-2.10518	Up
	INPP4A	0.286735	4.0405	2.95524	0.00447185	0.187595	-2.10915	Up
	HHAT	0.211553	4.02338	2.95521	0.00447221	0.187595	-2.10922	Up
	SLC25A27	0.234948	3.44343	2.95349	0.00449398	0.187595	-2.1134	Up
	ZNF853	0.187922	4.20848	2.94718	0.00457459	0.189594	-2.12871	Up
	MYL5	0.191971	4.60617	2.94589	0.00459122	0.189594	-2.13184	Up
	CCDC102B	0.204166	3.2058	2.94439	0.00461065	0.189594	-2.13547	Up
	C17orf75	0.243036	4.53407	2.93859	0.0046865	0.191354	-2.14952	Up
	SEC13	0.16248	7.76304	2.93844	0.00468848	0.191354	-2.14988	Up
	ACER2	0.217824	3.12754	2.93314	0.00475885	0.192778	-2.1627	Up
	MYOM2	0.236483	10.6962	2.93302	0.00476041	0.192778	-2.16298	Up
	SUPT3H	0.169251	3.55262	2.92925	0.00481107	0.193344	-2.17209	Up
	MAGI3	0.117028	3.02842	2.92726	0.00483802	0.193344	-2.17689	Up
	NPC2	0.257924	9.11446	2.92595	0.00485577	0.193344	-2.18005	Up
	NPY6R	0.321678	4.57707	2.92577	0.00485832	0.193344	-2.1805	Up
	DANCR	0.251972	9.00865	2.9253	0.00486471	0.193344	-2.18163	Up
	CTXND1	0.168187	3.58825	2.92283	0.00489853	0.19359	-2.18759	Up
	FCGR1BP	0.1976	3.02424	2.92194	0.00491067	0.19359	-2.18971	Up
	CYB5R4	0.24392	4.20662	2.91853	0.00495781	0.194513	-2.19793	Up
	SELENOI	0.157939	3.05461	2.91755	0.00497146	0.194513	-2.2003	Up
	PTPN1	0.270345	6.37252	2.91235	0.00504427	0.196991	-2.21279	Up
	WIPF3	0.43171	5.63747	2.90963	0.00508276	0.19777	-2.21933	Up
	ATP13A3	0.385257	5.95562	2.9096	0.0050832	0.19777	-2.2194	Up
	GOLT1B	0.371626	4.91367	2.89508	0.00529346	0.201428	-2.25423	Up
	SEC22C	0.164149	3.11201	2.8928	0.00532711	0.201428	-2.25967	Up
	HCST	0.247665	4.2232	2.89247	0.00533207	0.201428	-2.26047	Up
	CARS1	0.172408	5.102	2.89162	0.00534473	0.201541	-2.2625	Up
	ITGB2	0.200668	3.67847	2.8887	0.00538833	0.20216	-2.26948	Up
	ZNF182	0.21468	4.29024	2.88743	0.00540747	0.20244	-2.27253	Up
	SOCS2-AS1	0.13594	2.89992	2.88541	0.0054379	0.202849	-2.27734	Up
	INPP5E	0.210037	5.90521	2.88125	0.00550114	0.203819	-2.28727	Up
	RALGAPA2	0.270739	5.19148	2.87822	0.0055476	0.203819	-2.29449	Up
	CLCN6	0.215876	6.0901	2.87817	0.00554833	0.203819	-2.2946	Up
	ATMIN	0.225417	5.75979	2.87743	0.00555974	0.203819	-2.29636	Up
	RABGGTB	0.284434	6.92747	2.87597	0.00558236	0.204212	-2.29985	Up
	CIAO1	0.16145	4.86009	2.87321	0.00562521	0.205136	-2.30641	Up
	ZDHHC3	0.177997	3.47216	2.87308	0.00562731	0.205136	-2.30673	Up
	PLOD1	0.208119	6.92655	2.87141	0.00565348	0.20573	-2.31071	Up
	STX2	0.214012	4.53902	2.86983	0.0056783	0.206272	-2.31447	Up
	KIF26B	0.113027	3.0129	2.86772	0.00571159	0.20676	-2.31948	Up
	CENPA	0.119649	3.00333	2.86259	0.00579323	0.208032	-2.33165	Up
	PFKP	0.286038	8.90622	2.86222	0.00579923	0.208032	-2.33254	Up
	ZBTB47-AS1	0.201075	4.74584	2.86037	0.00582898	0.208471	-2.33693	Up
	LRRC73	0.121019	3.1296	2.85961	0.00584115	0.208548	-2.33872	Up
	BCL7A	0.260622	5.08815	2.85668	0.00588878	0.209074	-2.34568	Up
	METTL27	0.128684	3.158	2.85508	0.00591476	0.209074	-2.34946	Up
	MSH2	0.326842	4.24156	2.85492	0.00591749	0.209074	-2.34985	Up
	FCMR	0.165221	3.22701	2.85119	0.00597878	0.209157	-2.35868	Up
	ATP6V1E1	0.15628	9.22507	2.84765	0.00603742	0.209222	-2.36705	Up
	UBE2Q2	0.285492	7.57781	2.84744	0.00604095	0.209222	-2.36755	Up
	CDK7	0.260208	5.54435	2.8447	0.00608677	0.21011	-2.37402	Up
	SFTA1P	0.194759	3.37996	2.84086	0.00615148	0.210819	-2.38308	Up
	PGAM1	0.179003	10.4668	2.84074	0.00615356	0.210819	-2.38337	Up
	TPI1	0.150583	10.8074	2.84062	0.00615557	0.210819	-2.38365	Up
	YKT6	0.262879	5.35811	2.83988	0.00616809	0.210819	-2.38539	Up
	LBX1-AS1	0.102614	3.15422	2.83338	0.00627956	0.213229	-2.40073	Up
	LAMTOR5-AS1	0.181601	3.2315	2.82769	0.00637855	0.215233	-2.41412	Up
	SLC2A6	0.219366	4.92511	2.8256	0.00641523	0.215233	-2.41903	Up
	BTRC	0.106234	2.73236	2.82405	0.00644261	0.215233	-2.42268	Up
	HAPLN1	0.205839	2.9459	2.8233	0.0064558	0.215233	-2.42443	Up
	PLEKHA6	0.263459	4.91003	2.8232	0.00645769	0.215233	-2.42468	Up
	LINC00607	0.143749	2.95759	2.82284	0.00646407	0.215233	-2.42552	Up
	TSC1	0.160702	7.4935	2.82231	0.00647345	0.215233	-2.42676	Up
	RECQL	0.244619	4.14134	2.82143	0.00648915	0.215233	-2.42884	Up
	ATP5MG	0.125638	11.0641	2.82096	0.0064975	0.215233	-2.42994	Up
	RPS10P7	0.127031	3.12593	2.82085	0.00649944	0.215233	-2.43019	Up
	PRKX	0.134922	3.13087	2.82001	0.00651439	0.215233	-2.43216	Up
	CFAP263	0.259804	4.01774	2.81781	0.00655387	0.215788	-2.43733	Up
	LRP4	0.284492	4.55861	2.81523	0.00660042	0.215809	-2.44338	Up
	CD84	0.154576	3.89544	2.81398	0.00662303	0.216079	-2.44631	Up
	QPCT	0.266268	3.154	2.80905	0.00671294	0.217095	-2.45784	Up
	PUDP	0.321354	6.57384	2.80865	0.00672034	0.217095	-2.45879	Up
	HOGA1	0.540816	5.36391	2.80777	0.00673658	0.217095	-2.46085	Up
	DPEP2	0.23207	3.99875	2.80771	0.00673762	0.217095	-2.46098	Up
	IMP4	0.150856	7.76643	2.80632	0.00676332	0.217586	-2.46424	Up
	SARS1	0.233695	7.63435	2.80463	0.00679468	0.218258	-2.46819	Up
	APRT	0.23557	4.99337	2.80173	0.00684862	0.21909	-2.47495	Up
	RRN3P1	0.231702	3.82947	2.79953	0.00689003	0.219484	-2.48011	Up
	EFL1	0.184023	5.00812	2.7992	0.00689612	0.219484	-2.48086	Up
	YME1L1	0.27224	7.5855	2.79324	0.00700931	0.22166	-2.49478	Up
	DOCK10	0.108815	2.87934	2.79122	0.00704799	0.22166	-2.49948	Up
	MPRIP	0.16392	9.50192	2.79058	0.00706027	0.22166	-2.50097	Up
	FAM50A	0.156332	7.81158	2.79058	0.00706034	0.22166	-2.50097	Up
	ASPN	0.613951	8.74398	2.78996	0.00707226	0.221701	-2.50242	Up
	SERPINA1	0.110639	2.85594	2.78798	0.00711043	0.221909	-2.50701	Up
	CDK8	0.153756	3.11944	2.78774	0.00711509	0.221909	-2.50757	Up
	GOT1	0.226835	10.0703	2.7868	0.0071333	0.221909	-2.50976	Up
	SRPRB	0.210009	6.76734	2.78631	0.00714287	0.221909	-2.5109	Up
	RGS4	0.737203	5.47234	2.78176	0.00723189	0.224006	-2.52148	Up
	LIN7B	0.233941	6.33548	2.77936	0.00727923	0.224851	-2.52705	Up
	EXOC2	0.170566	3.27921	2.77901	0.0072861	0.224851	-2.52786	Up
	SNHG18	0.333817	4.02276	2.77606	0.00734491	0.225534	-2.53472	Up
	RNF114	0.226548	6.05877	2.77538	0.00735842	0.225534	-2.53629	Up
	BOP1	0.27851	4.44819	2.77132	0.00744005	0.22641	-2.54571	Up
	SSR3	0.214468	3.78374	2.76812	0.00750493	0.227719	-2.55312	Up
	MLH1	0.175771	7.77081	2.76758	0.00751589	0.227719	-2.55436	Up
	HK1	0.196887	9.1602	2.7659	0.00755011	0.228424	-2.55824	Up
	CP	0.444008	3.44403	2.76376	0.00759401	0.229225	-2.56319	Up
	IFFO1	0.154679	6.87512	2.76301	0.00760962	0.229225	-2.56494	Up
	HSPA2	0.59458	7.94827	2.76133	0.00764433	0.2298	-2.56882	Up
	GMEB1	0.216075	4.64259	2.76101	0.0076508	0.2298	-2.56954	Up
	ENO2	0.395155	6.00488	2.75904	0.00769186	0.2307	-2.57411	Up
	CREBL2	0.181059	4.6806	2.75838	0.00770557	0.230779	-2.57563	Up
	MYOCD	0.283984	7.86078	2.75651	0.00774456	0.231613	-2.57993	Up
	GNL3	0.169369	6.61816	2.75527	0.00777057	0.231725	-2.58279	Up
	KCNJ4	0.453422	7.21028	2.75167	0.00784662	0.232718	-2.5911	Up
	SH3TC1	0.31711	3.75665	2.7516	0.00784806	0.232718	-2.59125	Up
	PTGER2	0.105156	2.74232	2.75105	0.00785975	0.232718	-2.59252	Up
	DNAAF11	0.327908	3.64882	2.74814	0.00792191	0.234225	-2.59924	Up
	CHST11	0.153811	3.44144	2.74627	0.0079619	0.234409	-2.60353	Up
	LOXL1	0.695914	6.32778	2.74458	0.00799839	0.234819	-2.60743	Up
	WDR45	0.136409	8.60713	2.74356	0.00802045	0.235135	-2.60977	Up
	SLC47A1	0.238325	3.15119	2.74287	0.00803523	0.235237	-2.61134	Up
	SLC1A4	0.280909	3.82319	2.74081	0.0080801	0.235284	-2.61609	Up
	SH2B3	0.342943	5.42377	2.73963	0.0081059	0.23532	-2.6188	Up
	AIFM2	0.261436	5.10177	2.73901	0.00811941	0.235384	-2.62022	Up
	CSNK2A2	0.175419	6.90559	2.73697	0.00816421	0.236025	-2.62491	Up
	PLPP6	0.227494	3.57695	2.73347	0.00824143	0.237545	-2.63293	Up
	DPYSL5	0.123175	3.0514	2.73332	0.00824486	0.237545	-2.63329	Up
	LETMD1	0.193109	6.79361	2.73216	0.00827055	0.237778	-2.63593	Up
	PRXL2C	0.243679	5.75294	2.72781	0.0083678	0.238924	-2.64589	Up
	GLTP	0.357559	4.91993	2.72192	0.00850131	0.241145	-2.65937	Up
	MSL3	0.144536	6.06677	2.72182	0.00850352	0.241145	-2.65959	Up
	ABCB7	0.208412	7.59123	2.72125	0.0085167	0.241191	-2.66091	Up
	NUDT16L1	0.240471	6.04736	2.71595	0.00863862	0.242989	-2.673	Up
	LOX	0.185834	3.06897	2.71462	0.00866945	0.242989	-2.67603	Up
	SNAP29	0.225461	5.64427	2.71444	0.00867358	0.242989	-2.67644	Up
	NEURL2	0.238545	5.31737	2.71337	0.00869849	0.243359	-2.67888	Up
	HRC	0.210429	10.8192	2.71219	0.0087261	0.243691	-2.68157	Up
	ABHD5	0.204552	3.53885	2.70975	0.00878336	0.243691	-2.68714	Up
	MAP3K5	0.293612	5.24249	2.70907	0.00879939	0.243691	-2.68869	Up
	TEX261	0.211283	6.44806	2.70816	0.00882083	0.243691	-2.69076	Up
	DDI2	0.188093	3.50517	2.70797	0.0088253	0.243691	-2.69119	Up
	LINC02905	0.177717	3.35559	2.70788	0.00882743	0.243691	-2.6914	Up
	RNF14	0.309538	4.02015	2.70696	0.00884904	0.243719	-2.69347	Up
	ADGRE5	0.276152	6.27574	2.70558	0.00888186	0.244174	-2.69662	Up
	NGRN	0.144164	10.2132	2.69789	0.0090664	0.247588	-2.71411	Up
	CISH	0.350785	5.39451	2.69498	0.00913701	0.248352	-2.7207	Up
	ADIG	0.202194	3.67396	2.69425	0.0091547	0.248352	-2.72234	Up
	MTMR12	0.123669	3.11463	2.69292	0.00918746	0.248417	-2.72538	Up
	PHLDA1	1.05168	5.98811	2.68978	0.00926469	0.249793	-2.73249	Up
	ODC1	0.312119	7.81858	2.68924	0.00927803	0.249793	-2.73372	Up
	SIX3-AS1	0.102795	3.04694	2.68833	0.00930047	0.249793	-2.73577	Up
	KCTD2	0.150484	6.0859	2.68389	0.0094112	0.252273	-2.74582	Up
	SAP30L	0.211662	4.42223	2.68249	0.00944622	0.252703	-2.74898	Up
	FOXS1	0.360664	4.38628	2.67938	0.0095247	0.253959	-2.756	Up
	PTPMT1	0.19259	3.66652	2.67881	0.00953916	0.253959	-2.75729	Up
	STS	0.165971	3.54027	2.67733	0.00957681	0.254587	-2.76063	Up
	UAP1L1	0.302699	4.72818	2.67331	0.00967958	0.2563	-2.7697	Up
	DCPS	0.214512	5.24483	2.67178	0.009719	0.256727	-2.77314	Up
	RAD50	0.309523	5.28017	2.67097	0.00973998	0.256955	-2.77497	Up
	PIP4K2A	0.180548	3.21607	2.66471	0.00990286	0.260592	-2.78905	Up
	CRLF1	0.532902	4.53055	2.66385	0.0099256	0.260608	-2.79099	Up
	MPP1	0.213246	6.42943	2.66326	0.00994105	0.260608	-2.79231	Up
	CCR2	0.146155	2.96622	2.66266	0.0099569	0.260695	-2.79366	Up
	ST3GAL6	0.395892	4.61543	2.65968	0.0100357	0.261116	-2.80035	Up
	TRAK2	0.44049	7.97839	2.65563	0.0101439	0.262117	-2.80945	Up
	ATPAF2	0.241484	4.7925	2.65541	0.0101497	0.262117	-2.80993	Up
	MBOAT1	0.215172	5.19992	2.65426	0.0101805	0.262587	-2.8125	Up
	FSTL1	0.236617	10.2903	2.65155	0.0102537	0.263451	-2.81857	Up
	GADD45GIP1	0.101377	3.16526	2.65114	0.0102649	0.263451	-2.81949	Up
	NME1	0.350447	6.16202	2.65009	0.0102936	0.263451	-2.82186	Up
	PUM1	0.22684	7.40123	2.64522	0.0104267	0.265319	-2.83275	Up
	CEP43	0.194554	3.77206	2.64343	0.0104761	0.266194	-2.83676	Up
	PLEKHO1	0.456094	6.48495	2.64218	0.0105107	0.26648	-2.83955	Up
	PTPN4	0.454707	5.38391	2.63885	0.0106033	0.267524	-2.84698	Up
	NEK5	0.142817	2.95898	2.63644	0.0106706	0.267719	-2.85234	Up
	ST3GAL4	0.216266	5.44167	2.63635	0.0106734	0.267719	-2.85256	Up
[truncated: 1,377 more rows]
