# Supplementary material for: Combining WGCNA and machine learning to identify mechanisms and biomarkers of hyperthyroidism and atrial fibrillation
Source: Front Cardiovasc Med. 2025 Nov 20;12:1694255. doi: 10.3389/fcvm.2025.1694255 (PMC12675458; doi:10.3389/fcvm.2025.1694255)
Supplement: Supplementary file 2 [file Table2.xlsx]

## Sheet: Table S2
Table S2 - DEGs for LASSO and RF screening
	LASSO			RF
	Gene	Coef		Gene	Importance
Hyperthyroidism	PHLDA1	-0.832856	Hyperthyroidism	ZNRF1	1.88841
	NCK1	-0.256237		GPX7	1.62135
	PLBD1	0.259287		PLBD1	1.60521
	TMEM127	0.801018		IMP4	1.45029
	CXCL16	0.511931		PHLDA1	1.32366
	ZNRF1	6.1369		BOP1	1.30374
	GNB1	-0.2049		TMEM127	1.27032
	SRSF5	-0.810626		CXCL16	1.2371
AF				NCF2	1.19586
	CD63	0.261821		TMEM120A	0.979373
	SOCS2	1.27245		GNB1	0.961963
	NCK1	0.44251		MAPRE1	0.895685
	IMP4	1.55684		NRK	0.778679
	BOP1	0.417153		NUCKS1	0.685391
	GPX7	0.799586		CTSB	0.684393
	TMEM127	0.3419		WBP11	0.666672
	ZNRF1	0.115825		SRSF5	0.644147
	CXCL16	0.0318092		DBI	0.614615
	NRK	0.786374		ZMAT2	0.593035
				NCK1	0.590788
				CD63	0.507206
				NCF4	0.474764
				SOCS2	0.398278
			AF
				GPX7	2.91721
				NRK	2.25248
				CTSB	2.06746
				SOCS2	2.04749
				CXCL16	1.91352
				DBI	1.73291
				WBP11	1.56362
				SRSF5	1.37357
				GNB1	1.29924
				MAPRE1	1.12852
				ZMAT2	1.11571
				NCK1	1.10071
				TMEM127	1.07188
				NCF4	1.00654
				PLBD1	0.937466
				PHLDA1	0.935747
				CD63	0.847726
				IMP4	0.771365
				TMEM120A	0.691367
				BOP1	0.687422
				ZNRF1	0.604826
				NUCKS1	0.545525
				NCF2	0.283984
