# Supplementary material for: Combining WGCNA and machine learning to identify mechanisms and biomarkers of hyperthyroidism and atrial fibrillation
Source: Front Cardiovasc Med. 2025 Nov 20;12:1694255. doi: 10.3389/fcvm.2025.1694255 (PMC12675458; doi:10.3389/fcvm.2025.1694255)
Supplement: Supplementary file 3 [file Table3.xlsx]

## Sheet: Table S3
Key Module Genes for Hyperthyroidism and AF
Hyperthyroidism		AF
grey	turquoise	brown	black	turquoise
YBX1	CHCHD2	CHGB	COMP	TRDN-AS1
C2CD4D-AS1	SLC16A3	RGS6	SRPX2	BNIP3
ESAM	RNA28SN5	MZT2A	TNNI1	ZNF106
C15orf39	NCF1	LINC03002	KDELR3	USP46
CFAP95	MRGBP	EXT1	LILRB2	HEXB
ETAA1	DIABLO	MCOLN3	LDLRAP1	CSRP3
POC1A	ABTB1	CYFIP2	TBC1D2	DKK3
DLGAP5	SPI1	COLQ	HTR2B	YWHAQ
HBA2	PPM1F	LGR6	LTBP2	LINC00339
SLC35A2	SPATA2L	DENND2A	CPLX1	DENND2B
USP31	RBM3	MARCHF3	ALDH18A1	C1orf43
ANKDD1A	ARL4A	DGKI	TNC	DENND5A
MSRB1	SEMA4C	ZCCHC10	TSPAN5	SCRN1
ATOSB	LSP1	EHD3	LOC339593	LDHB
ATP11C	ST3GAL2	KCNH2	FCER1G	AKAP6
FAM13A	ATRX	MATCAP2	MXRA5	REEP5
NLRP2	KLHDC3	RIMKLA	FAT3	MTCL1
TMEM127	PROK2	RPL3L	TCEA3	NUDT16
SIRPA	TRAPPC2L	CEL	FAM228A	NDUFAF7
GSTM1	GLS2	UNC5B-AS1	NRK	GPNMB
SOCS3	ATP2A3	TNNI3	CELSR2	SLC25A5
SH3BGRL3	ATAD1	SNX4	PEX19	KIFAP3
FES	SP110	GEMIN4	ARL4C	RHOQ
NIBAN3	SLC15A3	IGFBP2	TRPV2	ORMDL3
SH3GL1	RPSA2	GALNT10	TGFBI	BPNT2
SLC5A12	TMEM91	COL28A1	FMNL3	GPN2
CXCL16	ATP6V0A1	P2RX5	CXCL16	ICMT
PLEKHM3	LILRB3	ART5	SFRP4	LINC02517
IL1RN	CTRC	HTRA1	IL17D	LGI4
PHLDA1	F8A1	CACNA2D3	MYO1F	H4C8
WFS1	TUT7	NPPB	TBC1D20	WIPI1
ZNRF1	GRK2	GGTA1	COL12A1	RBM19
SLC15A4	TFDP1	DDR1	ITGAL	SNHG33
GPR176	TMEM120A	ESRRB	HHAT	NEIL2
MRM2	VRK3	ETV5	CCDC102B	PHYKPL
MUC20	ZBTB48	KBTBD11	FCGR1BP	CTSB
NCF1C	SRSF8	LOC642361	WIPF3	GPX7
SLC25A37	ING5	SLC16A14	HCST	FRMD3
BAGE2	WASHC1	LDHD	ITGB2	TMED3
DENND3	DUSP3	TRAC	RALGAPA2	MED25
LRP2BP	NCF2	REC114	FAM86B2-DT	POPDC3
SLC45A4	AMDHD2	SH3RF3	FCMR	HINFP
PLBD1	MFN2	COL21A1	HAPLN1	DPAGT1
RRAGC	TREM1	ABLIM3	DPEP2	GZF1
SESTD1	VPS4B	CRTAC1	CDIPT	SOCS2
CEP152	ZNF419	ABTB2	ASPN	VSTM2L
CDCA5	DDHD1	CCDC163	CDK8	ZNF546
UPB1	ARAP3	HDLBP	SH3TC1	NEK7
TMPRSS11D	SF3B2	RELN	LOXL1	EXOSC7
SNORD12	STX5	FGF7P3	LOX	LOC730101
HLA-DRB6	SLC44A2	CHADL	STS	CCDC50
ZNF292	CYTH4	MDFIC	CRLF1	YIPF1
KCTD10	TSSC4	G0S2	FSTL1	TLCD5
HOXB4	RPLP0	HK2	FCGR2B	DAPK2
SLC43A2	ARAF	RNPEP	SMAP2	MAPK14
TMEM105	CACYBP	ITGA2B	SEPTIN11	GOSR2
N4BP2	RPL39	MPZ	A2M-AS1	P3H2
HLA-H	PDLIM7	NPPA	CORO1A	MSANTD3
RPS26	CFAP410	CD63	FARP1	CERK
MYL4	ITM2B	SPRY4	SERPINE2	FKBP14
TFE3	KRT10	GAB2	LOC100288570	SLAMF8
ID1	SH3BGRL	SMTNL2	PDIA5	RAB28
OR2W3	CHD8	TMEM43	WDR59	OXCT1
CLCF1	ACTG1	ACSF2	MAN2A1	SLC37A4
PANX2	LRG1	ACTN2	PAMR1	SGCB
SLC38A5	KCTD7	C11orf24	COL14A1	SMARCD3
MID2	FOSL2	ITGA10	DTX4	TRNP1
ZBTB45	NUCKS1	SLC15A2	CD53	DIRAS3
CRACR2B	TADA1	SURF4	FRZB	AK4
BMF	ANPEP	BIRC3	SMOC2	ATP6V1D
EGR2	ACTN1	FAM53A	COL5A1	GABRE
GNB2	SHOC2	ZBTB47	GDF7	YIPF6
ASCL2	BRI3BP	ODF2	LHFPL2	KATNAL1
ASPM	EIF3L	CDCA7L	GSDME	IPO7
TMEM33	LPAR2	TRMT6	IL10RA	MYPN
PLK3	CA4	ZNRF1	HLA-DMA	APMAP
SPIRE1	S100P	GHRH	HLA-DPB1	YPEL1
NCF4	UBE2L6	SLN	BASP1	DARS2
ZFYVE27	DHX34	SLC40A1	FGL2	LOC101928988
KIF27	CLCN7	CTXND1	CD2	LY6G5C
IRAK3	UBXN6	LRRTM1	FMOD	LDB3
OR2A4	HAUS5	GPR183	COL1A1	PPP1R3C
CXCR1	LRCH4	PAK6-AS1	DPT	GFPT1
MUC4	FGD3	C8orf88	RPS6KA1	GOLGA4
CHST15	MCOLN1	RBP1	ALDOC	NT5C2
TEKT1	ITPR1	MRO	COL3A1	TARS1
SNORD18A	GTF2H2B	LMAN2L	CHST6	RAB29
MARK2	OTUD1	SFTA1P	GGCX	AGTRAP
TREML3P	NFE2	PAPLN	XG	SLC25A15
LINC00926	ALPL	IMP4	LRRC17	LRRN3
RABGEF1P1	EPN1	CACNA1D	ADGRG2	STN1
HYLS1	ZC3H3	RGS4	PXDN	PHF5A
LAT2	ZGPAT	SNHG18	COL8A2	PRELID2
BRAF	SRPK2	BOP1	PDGFA	LAPTM5
TUBB1	MIDN	NRF1	THBS2	VIRMA
S100A11	SERINC1	MYOCD	SLC30A3	XPR1
TNFAIP2	ETFRF1	ZNF521	NCF2	SNAPC1
LOC644936	FUT8-AS1	CA14	SLC26A2	ZNF271P
SNORD50B	NUAK2	LINC01931	PARVG	ADAMTS9-AS2
RAB31	R3HDM4	PHLDA1	RASA4	EIF3D
GLB1L3	ZFP36L2	SIX3-AS1	COL1A2	C17orf75
CDH1	USP34	MYRIP	HCLS1	SEC13
SLC2A8	PRPSAP1	RND2	OLFML2B	SUPT3H
RFX3	SETD9	SERPINI2	CTNNBL1	MAGI3
SDHAF4	YPEL3	FAM81B	AHNAK2	NPC2
F11R	DDX47	ZDHHC16	SUSD1	DANCR
FAM151A	PNPLA6	TNNT1	CCL19	CYB5R4
P2RX1	NXT2	SOX10	SCUBE2	ATMIN
GPR55	UBE2M	ABCA17P	MOXD1	RABGGTB
POM121	NUDC	NES	TMEM119	PFKP
SDHAF3	HES4	SIK2	FCGR3B	KANSL1
SCO2	RAX2	GCDH	GUSB	ATP6V1E1
CCDC124	MVD	HOOK2	ARHGAP45	UBE2Q2
SEC14L1P1	NDUFS7	SNORA68	ARHGAP30	CDK7
	MARCKS	SLC25A26	COL7A1	TPI1
	SLC25A10	PLEKHA7	VSIG4	SYCN
	DMAP1	PSMG3-AS1	EVI2A	ATP5MG
	APLP2	ST6GALNAC2	TYROBP	PUDP
	IL18BP	TDRD9	CXCR4	NKAPL
	CAMSAP1	RXRA		HOGA1
	RPS2	MTCH1		SARS1
	RCBTB2	AUTS2		EFL1
	GATD3	LOC101927069		CSRP1
	SRSF5	DPF2		YME1L1
	HERC3	PLIN2		GOT1
	ZNF830	RIC8A		SRPRB
	POU2F1	BDH2		RNF114
	ARID5B	RASGEF1A		SSR3
	CSTB	CCDC183		CREBL2
	PSMA3	GRIP2		CHST11
	ACTB	PCSK1N		SH2B3
	CCDC91	OLFML2A		AIFM2
	RPL7A	CMTM8		CSNK2A2
	ADGRE1	SPINK2		PDE2A
	RPS13	GNAO1		MSL3
	FAM50A	ASL		SNAP29
	MAGEL2	CACNA2D2		ABHD5
	NCAN	ARHGAP1		DDI2
	EDAR	SNX22		LINC02905
	SEC61B	NTM		RNF14
	MAPK8IP1P2	RAB11FIP2		ADGRE5
	DRD3	LINC02035		NGRN
	BIRC2	COPG1		LINC01341
	SF3B6	SRSF7		SPIRE2
	NCK1	TMEFF2		ODC1
	BACH2	LINC01619		PTPMT1
	BNIP3L	CASKIN1		DCPS
	TNFAIP6	SCPEP1		RAD50
	EOGT	GYS1		MPP1
	RBM27	TMEM120A		CSGALNACT1
	ADCY4	SSTR5-AS1		ATPAF2
	SMCHD1	GCAT		NME1
	CFD	BMPER		TRAPPC3
	PLOD1	CHCHD7		EEF1B2
	CBL	ACSS1		KIZ
	PGLYRP1	TMEM71		ANKRD26
	MAPRE1	TMEM127		MRPL34
	BOP1	GFOD1		FRMD5
	ELF1	ENO3		SLC6A16
	STAT2	POPDC2		MIOS
	CCZ1B	PCYT2		NUDT21
	MAGT1	SLC39A13		NCK1
	DET1	ABI2		ERMP1
	PIGX	TMEM163		TRIM45
	GBP4	DAND5		CYSTM1
	BRSK1	TMEM184B		ADSL
	PICALM	ANKRD6		DKC1
	ABHD8	NCF4		GNPDA1
	DEK	PMM2		DISP2
	SH3KBP1	LRRC4C		NUCKS1
	ARHGAP27	RHAG		GALNT18
	CNGB1	PCSK2		MRPL37
	CA5B	PI4K2A		FN3KRP
	IMP4			DDX46
	SLBP			TNKS2
	MAP7D1			SLC25A4
	POMT1			RARS1
	PDE6D			BUD31
	DCAF8			SLC35B1
	UHMK1			EMC8
	RBM4			PSMD8
	PPP6R1			IMPDH2
	SLC5A3			DNM1L
	AP3S1			COPB2
	ATP5ME			MFSD5
	TPI1P2			KLHL34
	GPX7			TENT5A
	EEIG2			SETX
	MFSD11			NIPA2
	RPL31			UBFD1
	PTP4A1			FBXO25
	ZNF565			ZDHHC4
	NQO1			SENP2
	TPRA1			BNC2
	TPRN			TMEM9B
	MAP4K3			SCML2
	HIGD1A			WSB2
	WDR44			XNDC1N
	WDR47			MLYCD
	SPIDR			TBC1D19
	EIF2AK4			GGCT
	SYNJ2BP			WBP11
	TAF13			GNB1
	RASAL3			PRR32
	RNA5S9			FJX1
	DENND4C			PLA2G4F
	DEGS1			PITPNB
	CTSB			NINL
	PRELID3B			SNAP47
	ZMAT2			SNX8
	ZZZ3			CDC26
	BCAP31			LSM3
	DDX27			LINC02754
	AZIN1			LAPTM4B
	CCND2			LINC01963
	NRK			ATP6AP1
	METTL23			ATP9A
	ROM1			PTGES3L
	EXD3			TMEM248
	NBPF22P			VPS26B
	RANBP1			SRSF5
	ARPC1B			COQ2
	PPP2R1B			GOLGA4-AS1
	CFAP119			MGC70870
	SIGLEC6			IK
	LINC01720			REXO4
	KIF16B			TULP3
	CD300LF			SNX7
	LAMP3			POLR2D
	PPP1R2			C19orf12
	MRPS16			XRCC5
	GNB1			TM6SF1
	RAPGEFL1			SUSD2
	NSD3			TXNDC15
	ATG2A			PPP3CC
	UBXN2A			NME4
	ARID4B			STARD7
	BCYRN1			MTMR2
	RPL3			APH1B
	MAP4			FUCA2
	TOMM20			PTCD3
	APRG1			DBI
	AQP9			TMEM208
	TP53I13			SIAH2
	BRD2			CD47
	MIR2116			ATP6V1C1
	WBP11			ALAS1
	MSX2P1			PSMD9
	SOCS2			IRGQ
	NAA15			FUNDC2
	LIME1			MPC1
	HEXD			TULP4
	EFCAB14			PTTG1IP
	CEBPZ			CLTC
	ZNF674			DIS3L
	SECTM1			HDAC3
	FAM120AOS			FXR2
	DBI			DDX18
	DLAT			CRADD
	PRRT2			ITGAE
	PNPLA7			SLC25A46
	HDDC3			TALDO1
	PLP2			VTI1B
	ALPP			DOP1B
	MAP3K12			NDUFS5
	YJU2B			ANKRD20A11P
	ZNG1C			ZMAT2
	SNHG29			FBXL17
	DAPP1			PLBD1
	CCT7			ATP6V1B2
	LHFPL6			ARF4
	OSTM1			KANK1
	VBP1			RALGDS
	TSEN34			C6orf62
	ORAI1			SCO1
	INO80B			RAPH1
	ST8SIA1			GORASP1
	FBXL16			MAPK8IP3
	THBS3			MPV17
	RNY5			NDUFS1
	MAD2L1			CCDC3
	ARFGAP2			USP16
	CD63			TCP11L1
	DVL3			ORMDL2
	ACP6			TRIP12
	DNAJC3-DT			ZHX2
	DDX60L			TOMM40L
	ITPRIP			TM2D2
	OAS3			CHMP2A
	DHX38			HUS1
	PIGQ			ARCN1
	CCDC112			MYOM1
	RNY4			ZNF385B
	FKBP1AP1			ZNF501
	RNY1			INPP5J
	TRIM41			NTNG2
	SMCR5			ARPP19
	ATRIP			RBFA
	TERC			SNX12
	DUSP28			ZC3H8
	UBE2D2			CDK13
	TSC22D2			SUMF1
	ZRANB1			LRR1
	SSTR2			SAP18
	ZNF223			ABCF1
	HARS1			MGST3
	AKAP10			LRRC2
	ZNF773			VDAC1
	ALDH16A1			SLC31A1
	TKTL1			JPT1
	TMEM38B			ECI2
	VARS2			CNN2
	TMBIM6			MKRN1
	FAF1			ABCG1
	TCAIM			CEP15
	EVI5			TDH-AS1
				DOK5
				MRFAP1L2
				DCTD
				MAPRE1
				PTPRU
				PVR
				SLC14A1
				EXT2
				CLASP1
				CISD1
				GSTO1
				PRPSAP2
				YIPF5
				MAK16
				H2AC6
				PSMG1
				PLEKHB2
				SLC12A2
				TCEA1
				MRPL42
				LCMT1
				OSM
				LOC114224
				RPSA
				ECHDC2
				EIF5
				POLR3K
				RBM12
				MPND
				MCM2
				NTAN1
				KDM7A
				GSR
